# Supplementary material for: From Molecules to Amoeboid Movement: A New Way for Understanding the Morphology Through Actin-Binding Proteins
Source: Biomolecules. 2024 Dec 11;14(12):1583. doi: 10.3390/biom14121583 (PMC11673790; doi:10.3390/biom14121583)
Supplement: Supplementary file 1 [file biomolecules-14-01583-s001.zip]

Archive with 6 entries (6 files):
- S1.fasta
- S2.fasta
- S3.zip
- S4.zip
- Table_S1.pdf
- Table_S2.pdf
