# Supplementary material for: From Molecules to Amoeboid Movement: A New Way for Understanding the Morphology Through Actin-Binding Proteins
Source: Biomolecules. 2024 Dec 11;14(12):1583. doi: 10.3390/biom14121583 (PMC11673790; doi:10.3390/biom14121583)
Supplement: Supplementary file 1 [file biomolecules-14-01583-s001.zip › S1.fasta]

>Schizosaccharomyces_pombe_6W17_A
-MASFN-VPIIMDNGTGYSKLGYAGNDAPSYVFPTVIATRSAGASSGPAVS--SKPSYMA
SKGSGHLSSKRATEDLDFFIGNDALKK-ASAGYSLDYPIRHGQIENWDHMERFWQQSLFK
YLRCEPEDHYFLL-------------------------------------------TEPP
LNPPENRENTAEIMFESFNCAGLYIAVQAVLALAASWTSSKVT--DRSLTGTVVDSGDGV
THIIPV----------------------------AEGYVIGSSIKTMPLAGRDVTYFVQS
LLRDRNEP-----DSSLKTAERIKEECCYVCPDIVKEFSRFDREP--DRYLKY--ASESI
TGHSTTIDVGFERFLAPEIFFNPEIASSDFLTPLPELVDNVVQSSPIDVRKGLYKNIVLS
GGSTLFKNFGNRLQRDLKRIVDERIHRSEMLSGAK--SGGVDVNVISHKRQRNAVWFGGS
LLAQTPEFGSYCHTKADYEEYGASIARRYQ-IFGNSL-----------------------
-------------------------------
>Planoprotostelium_fungivorum_PRP78375.1
-MSRSGLPAVVIDNGTGYTKMGYAGNVEPQYITPTTICTQEGKGAQ--------------
----KAAAQKKGAEDLDFYIGDEALAN--SKTYDTFYPVRHGQVENWTHMEYFWEQCIFK
YLRCEPEDHYFLL-------------------------------------------TEPP
LNAPENREATAEIMFETFNVPGLYIAVQAVLALAASWTSKNA---TRTLTGTVIDSGDGV
THVIPV----------------------------AEGYVIGSSIKHIPLAGRDITAFVQQ
LMRDRNEP--IPPAESLEIAKRVKEQYSYVCPDIVKEFSKYDTEP--SKWIRQHTATNQV
TKKPYTVDVGYERFLGPEVFFNPEIFSSDFLTNLPKVVDDTIQSCPIDVRRPLYKNIVLS
GGSTMFKDFGKRLQRDVKRFVDFRIKRSEELSGGKIKSAPLEVNVVSHHMQRYAVWFGGS
MLASTPEFYPVCHTKQQYDEIGPSICRHNP-VFGAMQG----------------------
-------------------------------
>Acanthamoeba_castellanii_P53490.1
-MSRSGLPAVVIDNGTGYTKMGYAGNTEPQYIIPTAIATKGIAEDPRC--RAR-------
-RWWCPWAAGKNIADLDFFIGDEAYEN--SKVYQITMPVRHGQVENWTHMEQFWEHCIFK
YLRCEPEDHHFLL-------------------------------------------TEPP
LNAPENREYTAEIMFETFNVPGLYIAVQAVLALAASWTSKQVT--EKTLTGTVIDSGDGV
THVIPV----------------------------AEGYVIGSSIKHIPLAGRDITNFVLQ
LLRERNEK--IPPAETLEVAKRIKETFSYVCPDIVKEFKKYDTEP--DKWFKTYEGIESV
GKKPYNVDVGYERFLGPEIFFNPEIFSSDFLTPLPKVVDETIQSCPIDTRRGLYKNIVLS
GGSTMFKDFGKRLQRDIKRAVDYRIKRSEELSQGRIKSKAVDVKVISHHMQRFAVWFGGS
MLASTPEFYKVCHTKQQYDEVGPSICRHNP-VFGAMTM----------------------
-------------------------------
>Dictyostelium_brefeldianum_JABXES010007725
-----------FNDDISYTKMGYAGNNDPSFIIPTTIATQSSKGKQ--------------
----TAASQKKGVEDLDFFIGDEAIAN--SKTYDMTNPVKHGQIENWTHMEQYWEHCVFK
YLRCEPEDHYFLLVCCYNYNYY--YETIY----------------SFYFDPSNNIQTEPP
LNAPENREFTAEIMFETFNVPGLYIAVQAVLALAASWTSKNA---EKTLTGTVIDSGDGV
THVIPI----------------------------SEGYVIGSSIKHIPIAGRDISSYVQQ
IMREREPS--IPPAESLEIAKRVKEQYSYVCPDIVKEYAKYDAEP--DKWIKTINAQDSV
TKKPFQYDIGYERFLGPELFFNPEIASSDYLTPLPKVVDDTIQSCPIDCRRGLYKNIVLS
GGSTMFKDFGKRLQRDVKRSVDYRIKRSEELSGGKIKAVPLAVNVISHNMQRYAVWFGGS
MLASTPEFYNVCHTKASYEEHGPSICRFNS-VIG--------------------------
-------------------------------
>Pelomyxa_schiedti_KAH3742643.1
-MAKSGLPAVVIDNGTGYTKIGYAGNTEPSFIIPSTIATCRLP-----------------
-----PGTAAKGVEDLDFYIGEEAIAQ--AKAYELANPVKHGQIENWTFMEQFWEQTIFK
YLRSSPEDHYFLL-------------------------------------------TEPP
LNQPENREYLAEIFFETFNVPGLYIAVQAVLALAASWTSRHVT--ERTLTGTVIDSGDGV
THIIPV----------------------------AEGYVIGSSIKHVPLAGKDITMFVQQ
LLRDREEK--VPASESMEVAKRIKEMHSYVCPDIAKEFVKYDAEP--DRWFKRYDSVDPV
TKRPYSVDVGYERFLGPEMFFNPEIFSPDFETPLPTLVDESVQGCPIDTRRGLYKNIVLS
GGSTMFKDFGRRLERDVKKFTDYRHKRTIELSGGRLVPQPIEVKVISHHMQRFAVWFGGS
MLASTDEFYTVCHTKAQYDEKGPAIARHNP-VFGAITSS---------------------
-------------------------------
>Pelomyxa_schiedti_GJFI01001649
-MAKSGLPAVVIDNGTGYTKIGYAGNTEPSFIIPSTIATCRLP-----------------
-----PGTAAKGVEDLDFYIGEEAIAQ--AKAYELANPVKHGQIENWTFMEQFWEQTIFK
YLRSSPEDHYFLL-------------------------------------------TEPP
LNQPENREYLAEIFFETFNVPGLYIAVQAVLALAASWTSRHVT--ERTLTGTVIDSGDGV
THIIPV----------------------------AEGYVIGSSIKHVPLAGKDITMFVQQ
LLRDREEK--VPASESMEVAKRIKEMHSYVCPDIAKEFVKYDAEP--DRWFKRYDSVDPV
TKRPYSVDVGYERFLGPEMFFNPEIFSPDFETPLPTLVDESVQGCPIDTRRGLYKNIVLS
GGSTMFKDFGRRLERDVKKFTDYRHKRTIELSGGRLVPQPIEVKVISHHMQRFAVWFGGS
MLASTDEFYTVCHTKAQYDEKGPAIARHNP-VFG--------------------------
-------------------------------
>Acytostelium_subglobosum_XP_012759837.1
-MNISGLPAVVIDNGTGYTKMGYAGNDDPSFIIPSSIATQQSKGKQ--------------
----TAASMKKGVEDLDFFIGDEAVAN--AKTYDLSNPIRHGQIQNWTHMEQYWEQCIFK
YMRCEPEDHYFLL-------------------------------------------TEPP
LNAPENREFTAEIMFETFNVPGLYIAVQAVLALAATWTLKNA---DRTLTGTVIDSGDGV
THVIPV----------------------------AEGYVIGSSIKHIPIAGRDITGFVQQ
LMREREPS--IPPAESLEIAKRVKEQFSYVCPDLVKEFAKFDSDP--TKWIKTVQAADAI
TQKPFQYDVGYERFLGPEIFFSPEIISSDFLTPLPKVVDDTIQSCPIDCRRGLYKNIVLS
GGSTMFKDFGKRLQRDIKRSVDYRIKRSEELSGGKIKAVPLEVNVVSHSRQRYAVWFGGS
MLASTPDFYNLCHTKAKYDEIGPSICRHNP-VFSTA------------------------
-------------------------------
>Acytostelium_subglobosum_XP_012752092.1
-MNISGLPAVVIDNGTGYTKMGYAGNDDPSFIIPSSIATQTAKGKQ--------------
----TAASMKKGVEDLDFFIGDEAVAN--AKTYDLTNPIRHGQIQNWTHMEQYWEQCIFK
YMRCEPEDHYFLL-------------------------------------------TEPP
LNAPENREFTAEIMFETFNVPGLYIAVQAVLALAATWTLKNA---DRTLTGTVIDSGDGV
THVIPV----------------------------AEGYVIGSSIKHIPIAGRDITGFVQQ
LMREREPS--IPPAESLEIAKRVKEQFSYVCPDLVKEFAKFDSDP--TKWIKTVQAADAI
TQKPFQYDVGYERFLGPEIFFSPEIISSDFLTPLPKVVDDTIQSCPIDCRRGLYKNIVLS
GGSTMFKDFGKRLQRDIKRSVDYRIKRSEELSGGKIKAVPLEVNVVSHSRQRYAVWFGGS
MLASTPDFYNLCHTKAKYDEIGPSICRHNP-VFSTA------------------------
-------------------------------
>Dictyostelium_discoideum_XP_638880.1
MNPASGLPAVVIDNGTGYTKMGYAGNNDPSFIIPTTIATQSSKGKQ--------------
----TAASQKKGVEDLDFFIGDEAIAN--SKTYDMTNPVKHGQIENWTHMEQYWEHCVFK
YLRCEPEDHYFLL-------------------------------------------TEPP
LNAPENREFTAEIMFETFNVPGLYIAVQAVLALAASWTSKNA---EKTLTGTVIDSGDGV
THVIPI----------------------------SEGYVIGSSIKHIPIAGRDISSYVQQ
IMREREPN--IPPAESLEIAKRVKEQYSYVCPDIVKEFGKYDSEP--DKWIKTINAQDSV
TKKPFSYDVGYERFLGPELFFNPEIASSDYLTPLPKVVDDTIQSCPIDCRRGLYKNIVLS
GGSTMFKDFGKRLQRDVKRSVDYRIKRSEELSGGKIKAVPLAVNVISHNMQRYAVWFGGS
MLASTPEFYNVCHTKAQYDEIGPSICRFNT-VIGGIN-----------------------
-------------------------------
>Polysphondylium_violaceum_KAF2071944.1
MNPISGLPAVVIDNGTGYTKMGYAGNNDPSYIIPTTIATQSSKNKQ--------------
----TAASQKKGVDDLDFFIGDEAIAN--SKTYDITNPVRHGQVENWTHMEQYWEHCIFK
YLRCEPEDHYFLL-------------------------------------------TEPP
LNAPENREFTAEIMFETFNVPGLYIAVQAVLALAASWTSKNIT--ERTLTGTVIDSGDGV
THVIPV----------------------------AEGYVIGSSIKHIPIAGRDITGFVQQ
IMREREPN--IPPAESLEIAKRVKEQYSYVCPDIVKEFAKYDSEP--EKWIKTINAQDAV
SKKPYSYDVGYERFLGPEIFFNPEICSSDFLNPLPKVVDDTIQSCPIDCRRGLYKNIVLS
GGSTMFKDFSKRLQRDIKRSVDYRIKRSEELSGGKIKSVPLAVNVISHNYQRYAVWFGGS
MLASTPEFYNVCHTKAQYDEIGPSICRFNP-VFGQ-------------------------
-------------------------------
>Tieghemostelium_lacteum_KYQ96802.1
MNPVSGLPAVIIDNGTGYTKMGFAGNNDPNFIIPTAIATQTSKGKQ--------------
----TAASQKKGVEDLDFFIGDEAIAN--SKTYDLNYPIRHGQIDNWTFMEQYWEQCIFK
YLRCEPEDHYFLL-------------------------------------------TEPP
LNAPENREFTAEIMFETFNVPGLYIAVQAVLALAASWTSKNAT--E-NLTGTVIDSGDGV
THVIPV----------------------------AEGYVIGSSIKHIPIAGKDITGFIQQ
IMREREPG--IPPSEAFEIAKRTKEQHCYVSPDIVKEFQKYDQQP--ETWIKTVQQLEAV
TKKPFSYDVGYERFLGPEVFFNPEIANSDFLTPLPKVVDDTIQSCPIDCRRGLYKNIVLS
GGSTMFKDFGKRLQRDIKRSVDYRIKRSEELSGGKYKAVPLTVQVISHNMQRYAVWFGGS
MLGSTPEFYNIQCCIWWYELKSLFLPNINNPQFISTPTTTFVKYINHQKTQNTNVTTNKK
KDQKQYNSLEIYKLSYIDSNHGWLKRKKIKI
>Heterostelium_album_XP_020432649.1
--MNSGLPAVVIDNGTGYTKMGYAGNDDPSFIIPSTIATQSSKGKQ--------------
----TAASMKKGVEDLDFFIGDEAVAN--SKTYDITNPIRHGQIQNWTHMEQYWEQCIFK
YLRCEPEDHYFLL-------------------------------------------TEPP
LNAPENREFTAEIMFETFNVPGLYIAVQAVLALAATWTLKNA---DRTLTGTVIDSGDGV
THVIPV----------------------------AEGYVIGSSIKHIPIAGRDITGFVQQ
IMREREPN--IPPAESLEIAKRVKEQYSYVCPDLVKEFAKYDAEP--DKWIKPIQAADAV
TNRPFSYDVGYERFLGPEIFFNPEIISSDFLTPLPKVVDDTIQSCPIDCRRGLYKNIVLS
GGSTMFKDFGRRLQRDIKRSVDFRIKRSEELSGGKIKAVPLEVNVVSHNRQRYAVWFGGS
MLASTPDFYNLCHTKAKYDEIGPSICRHNP-VFSTA------------------------
-------------------------------
>Dictyostelium_purpureum_XP_003292358.1
MNPISGLPAVVIDNGTGYTKMGYAGNNDPSFIIPTTIATQSSKGKQ--------------
----TAASQKKGVEDLDFFIGDEATAN--SKTYDTNNPVKHGQIENWTHMEQYWEHCIFK
YLRCEPEDHYFLL-------------------------------------------TEPP
LNAPENREATAEIMFETFNVPGLYIAVQAVLALAASWTSKNA---EKTLTGTVIDSGDGV
THVIPV----------------------------AEGYVIGSSIKHIPLAGKDITAFVQQ
IMREREPS--IPPAESLEIAKRVKEQYSYVCPDIVKEYAKYDGEP--DKWIKTINTQDSV
TKRPYSYDVGYERFLGPELFFNPEIASSDFLTPLPKVVDDTIQSCPIDCRRGLYKNIVLS
GGSTMFKDFSKRLQRDIKRSVDYRIKRSEELSGGKIKAVPLSVNVISHNMQRYAVWFGGS
MLASTPEFYNVCHTKAQYEEFGPSICRHNP-VFGAMG-----------------------
-------------------------------
>Stygamoeba_regulata_HBLF01032544
-MSASGLPAVVIDNGTGYTKMGYAGNCEPNFIIPSVIATMDADKATLKSGQ---------
--GSAAATRKKGVEDLDFFIGDEAQAH--SKTYSVHNPIRHGQVDNWTHIERYWEHCIFK
YLRCEPEDHHFLL-------------------------------------------TEPP
LNAPENREYTAEIMFETFNVPGLYIAVQAVLALAASWTSKQVT--ERTLTGTVIDSGDGV
THVIPV----------------------------AEGYVIGSAIKHIPLAGRDMTAFVQQ
LQREREGSRVIPPGEAFEVAKRVKETYSYVCPDIVREYKKYDAEP--EKWIKQYEGIESV
TKRPFTVDVGYERFLGPEMFFNPEIFSSEFFTPLPKVVDDTIQSCPIDTRRGLYKNIVLS
GGSTMFKDFGKRLQRDVKRAVDYRIKRSEELSGGKIRAVPLAVNVISHHMQRYAVWFGGS
MLASTPEFYKVCHTKEAYEEHGPSICRHNP-VFG--------------------------
-------------------------------
>Paramoeba_pemaquidensis_GEWA01006031
-MSKSGLPAVVIDNGTGYTKMGFAGNCEPNFIVPSTIALPITQKSIGGASG---------
G--KGGAAKSSDIADLDFYIGDEAAEA--PASYEKHNPIDEGQVRSWTEMEQFWEHCLFR
YLRCEPEDHHVLL-------------------------------------------TEPP
LNTPENREYTAEIMFETFNVPGLYIAVQAVLAIAASWTSSQVT--DRTLTGTVIDSGAGV
THVIPV----------------------------AEGYVIGSSIKSIPLAGRAITSFVQQ
LMRDREGTT-VPSSMSREVAERVKETYSYVCPDIVKEFRKYDSGR--EKWIKQYEGVEPI
SKRKFNVDIGYERFLGPETFFNPEIFTSDFLIPLPKVVDDTVQSCPIDCRRGLYKNIVLS
GGSTMFRDFGKRLQRDVKRAVDYRIKRSEELSGGKIKAVPLQVNVITHSMQRYAVWFGGS
MLASTPEFYKACHSKKDYDEKGPAICRHNP-VFGQ-------------------------
-------------------------------
>Paramoeba_aestuarina,_HBKR01004080
-MSKSGLPAVVIDNGTGYTKMGFAGNCEPNFIVPSTIALPITQKSIGGASG---------
G--KSSANKNSDIADLDFFIGDEAAEA--PASYEKHNPIDEGQVRSWTEMEQFWEHCLFR
YLRCEPEDHHVLL-------------------------------------------TEPP
LNTPENREYTAEIMFETFNVPGLYIAVQAVLAIAASWTSSQVT--DRTLTGTVIDSGAGV
THVIPV----------------------------AEGYVIGSSIKSIPLAGRSITSFVQQ
LMRDREGTT-VPSSMSREVAERVKETYSYVCPDIVKEFKKYDSGR--DKWIKQYEGVEPV
SKRKFSVDIGYERFLGPETFFNPEIFTSDFLIPLPKVVDDTVQSCPIDCRRGLYKNIVLS
GGSTMFRDFGKRLQRDVKRAVDYRIKRSEELSGGKIKAVPLQVNVITHSMQRYAVWFGGS
MLASTPEFYKACHSKKDYDEKGPAICRHNP-VFGQ-------------------------
-------------------------------
>Paramoeba_aestuarina,_HBKR01004082
-MSKSGLPAVVIDNGTGYTKMGFAGNCEPNFIVPSTIALPITQKSIGGASG---------
VGAKGTGAKSSDIADLDFFIGDEAAEA--PASYEKHNPIDEGQVRSWTEMEQFWEHCLFR
YLRCEPEDHHVLL-------------------------------------------TEPP
LNTPENREYTAEIMFETFNVPGLYIAVQAVLAIAASWTSSQVT--DRTLTGTVIDSGAGV
THVIPV----------------------------AEGYVIGSSIKSIPLAGRSITSFVQQ
LMRDREGTT-VPSSMSREVAERVKETYSYVCPDIVKEFKKYDTGR--DKWIKQYEGVEPV
SKRKFSVDIGYERFLGPETFFNPEIFTSDFLIPLPKVVDDTVQSCPIDCRRGLYKNIVLS
GGSTMFRDFGKRLQRDVKRAVDYRIKRSEELSGGKIKAVPLQVNVITHSMQRYAVWFGGS
MLASTPEFYKACHSKKDYDEKGPAICRHNP-VFGQ-------------------------
-------------------------------
>Vermistella_antarctica_GELU01002683
-MSKSGLPAVVIDNGTGYTKMGYAGNCEPQYIMPSIIGVPAPSKSVGA----GG---PKT
S--T----ANKGVEDLDFYIGDEALAR--SKTYACHNPIRHGQVDNWTHMECFWEQCIFK
YLRCEPEDHYFLL-------------------------------------------TEPP
LNQPENREYTAEIMFETFNVPGLYIAVQAVLALAASWTSKQVT--ERTLTGTVIDSGDGV
THVIPV----------------------------AEGYVIGSSIKHIPIAGRDLTSFVQQ
LMREREGRN-IPSAESFDIAKRVKETFSYVCPDIVKEYRKYDNDP--QKWIKQYTGNESV
TKKPFSIDVGYERFLAPEVFFNPEIFSSDFLTPLPTVVDQTIQSCPIDTRRGLYKNIVLS
GGSTMFKDFGKRLQRDIKRTVDNRIKRSEELSGGKIKAVPLGVQVVSHHMQRYAVWFGGS
MLASTPEFYNVCHTKAAYDEVGPSICRHNP-VFGGSM-----------------------
-------------------------------
>Cavenderia_fasciculata_XP_004359239.1
-MSLSGLPAVVIDNGTGYTKMGYAGNDDPSFIIPSTIATHESKGKQ--------------
----TAASMKKGVEDLDFFIGDEAKAN--EKTYDINNPIRHGQIQNWTHMEQYWEHCIFK
YLRCEPEDHYFLL-------------------------------------------TEPP
LNAPENREFTAEIMFETFNVPGLYIAVQAVLALAASWTSKNVT--ERTLTGTVVDSGDGV
THIIPV----------------------------SEGYVIGSSIKHIPIAGRDITGFVQQ
IMREREPT--IPPAESLEIAKRVKEQYSYVCPDLVKEFTKYDSDP--SKWFKTINTQDAV
SKRPYSYDVGYERFLGPEIFFNPEIISSDFLTPLPKVVDDTVQSCPIDCRRGLYKNIVLS
GGSTMFKDFGKRLQRDIKRSVDYRIKRSEELSGGKLKAVPLEVNVISHNMQRYAVWFGGS
MLASTPEFYNVCHTKAKYDEIGPSICRYNP-VFGTMG-----------------------
-------------------------------
>Acanthamoeba_castellanii_XP_004351625.1
-MSRSGLPAVVIDNGTGYTKMGYAGNTEPQYIIPTAIATKGIAQKTPA-AAPA-------
-AGGAPGAAGKNIADLDFFIGDEAYEN--SKVYQITMPVRHGQVENWTHMEQFWEHCIFK
YLRCEPEDHHFLL-------------------------------------------TEPP
LNAPENREYTAEIMFETFNVPGLYIAVQAVLALAASWTSKQVT--EKTLTGTVIDSGDGV
THVIPV----------------------------AEGYVIGSSIKHIPLAGRDITNFVLQ
LLRERNEK--IPPAETLEVAKRIKETFSYVCPDIVKEFKKYDTEP--DKWFKTYEGIESV
GKKPYNVDVGYERFLGPEIFFNPEIFSSDFLTPLPKVVDETIQSCPIDTRRGLYKNIVLS
GGSTMFKDFGKRLQRDIKRAVDYRIKRSEELSQGRIKSKAVDVKVISHHMQRFAVWFGGS
MLASTPEFYKVCHTKQQYDEVGPSICRHNP-VFGAMTM----------------------
-------------------------------
>Stygamoeba_regulata,_HBLF01003928
-MSRTGLPAVVIDNGTGYTKMGYAGNCEPQYIIPSTIATQDGVKKSAAVNV---------
--GGKAATQKKGIEDLDFFIGDEATAM--SKTYSLTNPIKHGQVENWSYMERFWAHCIFK
YLRCEPEDHYFLL-------------------------------------------TEPP
LNSPENREYTAEVMFETFNVPGLYIAVQAVLALAASWTSKQVT--ERTLTGTVIDSGDGV
THVIPV----------------------------AEGYVIGSSIKHIPIAGRDITSFVQQ
LMREREGSN-IPSSESFDVAKRVKEQYSYVCPDIVKEYKKYDNEP--SKWIKQYEIIESV
SKKKFICDVGYERFLGPEMFFNPEIYSSDFLTPLPKIVDDTIQSCPIDTRRGLYKNIVLS
GGSTMFKDFGKRLQRDVKRAVDYRIQKSEQLSGGKIKAVPLAVNVITHHMQRYAVWFGGS
MLASTPEFYNVCHTKAAYDEHGPGICRHNA-VFG--------------------------
-------------------------------
>Gocevia_fonbrunei_GELP01001215
-MSRTGLPAVVIDNGTGYTKMGYAGNTEPQYIIPTCIANPGAPTAGGGPAS--GRGSGAG
TAGA-GGKKIAKIDDLDFFIGDEALAN--SKTYGISYPVRHGQVDNWTHMEQFWEQAIFK
YMRCEPEDHHFLL-------------------------------------------TEPP
LNPPENREYLAEIMFETFNVPGLYIAVQAVLALAASWTSKQVT--EKTLTGTVIDSGDGV
THVIPV----------------------------AEGYVIGSSIKHIPLAGRDITAFVQQ
LHRDRGEK--VPPAESMETAKRVKEKYSYVCPDIVREYSKYDTEPDQNKWFKKYEGVESV
TKKPYSVDVGYERFLGPEIFFNPEIFSSDWLTPLPKIVDDTVQSCPIDTRRGLYKNIVLS
GGSTMFKDFDKRLQRDIKRAVDYRIQRSEELSGGRIKSAAIDVKVISHHMQRYAVWFGGS
MLASTPEFYKVCHTKAQYDEVGPSICRHNP-VFG--------------------------
-------------------------------
>Gocevia_fonbrunei_GELP01001500
-MSSTGLPAVVIDNGTGYTKMGYAGNTEPQYIIPTCIATPGAPSVGGSVAPASGRGAGRG
STPSTTTKVAGNIPDLDFFIGDEAVAH--SKTYQLAYPVRHGQVDNWTHMEQFWEQAIFK
YMRCEPEDHHFLL-------------------------------------------TEPP
LNPPENREFLAEIMFETFNVPGLYIAVQAVLALAASWTSKQVT--EKTLTGTVIDSGDGV
THVIPV----------------------------AEGYVIGSSIKHIPLAGRDISAFVQQ
LHRERGEK--IPPAESLETAKRVKEKYSYVCPDIVREYQKYDSEP--EKWFKEHSGVEPV
TKAPYTVDVGYERFLGPEIFFNPEIFSSDFLTPLPKVVDDTVQSCPIDTRRGLYKNIVLS
GGSTMFKDFDKRLQRDIKRAVDYRIQRSEELSGGRIKSAAVDVKVISHHMQRYAVWFGGS
MLASTPEFYKVCHTKAQYDEEGPSICRHNP-VFG--------------------------
-------------------------------
>Entamoeba_histolytica_BAN38591.1
---MSTLPAVVLDNGTGYTKIGYAGNTEPSYLIPSLIAVDSKAD----------------
-----LNTATKSTEDFDFYIGQEAENA--PKSYTKTFPLKHGQIENWTLMEMYWEQAIFK
YLRCDPQDHYFLL-------------------------------------------TEPP
MNPPENREYLAEVFFEAFNVPGMYIAVQAVLAIVASWSRKDNNPANARLTGTVIDSGDGV
THIIPV----------------------------ADGYVIGSSIKSIPLAGKDITAFIQQ
MLVEREEP--IPASERMEMARTIKENYSFVSKDMCKEFSIMDSGNDPKSSFKKHQAIDPI
SKKPYTFDVGYEQFLAPELFFNPEIFSSDFTTPLADLVDDSIQSCPIDCRRDLYKNIILS
GGSTMFKGFGHRLQRDVRRFTDFRTQKAVQLSGGKLTPKPMEVNVVSYPYQRYAVWYGGS
VMAELPVFVQHCHSKAEYEEKGPSICRYNH-VFVAC------------------------
-------------------------------
>Entamoeba_nuttalli_XP_008855164.1
---MSTLPAVVLDNGTGYTKIGYAGNTEPSYLIPSLIAVDSKAD----------------
-----LNTATKSTEDFDFYIGQEAENA--PKSYTKTFPLKHGQIENWTLMEMYWEQAIFK
YLRCDPQDHYFLL-------------------------------------------TEPP
MNPPENREYLAEVFFETFNVPGMYIAVQAVLAIVASWSRKDNNPANARLTGTVIDSGDGV
THIIPV----------------------------ADGYVIGSSIKSIPLAGKDITAFIQQ
MLVEREEP--IPASERMEMARTIKENYSFVSKDMCKEFSIMDSGNDPKSSFKKHQAIDPI
SKKPYTFDVGYEQFLAPELFFNPEIFSSDFTTPLADLVDDSIQSCPIDCRRDLYKNIILS
GGSTMFKGFGHRLQRDVRRFTDFRTQKAVQLSGGKLTPKPMEVNVVSYPYQRYAVWYGGS
VMAELPVFVQHCHSKAEYEEKGPSICRYNH-VFVAC------------------------
-------------------------------
>Entamoeba_histolytica_BAN39347.1
---MSTLPAVVLDNGTGYTKIGYAGNTEPSYLIPSLIAVDSKAD----------------
-----LNTATKSTEDFDFYIGQEAENA--PKSYTKTFPLKHGQIENWTLMEMYWEQAIFK
YLRCDPQDHYFLL-------------------------------------------TEPP
MNPPENREYLAEVFFETFNVPGMYIAVQAVLAIVASWSRKDNNPANARLTGTVIDSGDGV
THIIPV----------------------------ADGYVIGSSIKSIPLAGKDITAFIQQ
MLVEREEP--IPASERMEMARTIKENYSFVSKDMCKEFSIMDSGNDPKSSFKKHQAIDPI
SKKPYTFDVGYEQFLAPELFFNPEIFSSDFTTPLADLVDDSIQSCPIDCRRDLYKNIILP
GGSTMFKGFGHRLQRDVRRFTDFRTQKAVQLSGGKLTPKPMEVNVVSYPYQRYAVWYGGS
VMAELPVFVQHCHSKAEYEEKGPSICRYNH-VFVAC------------------------
-------------------------------
>Entamoeba_dispar_XP_001740530.1
---MSTLPAVVLDNGTGYTKIGYAGNTEPSYLIPSLIAVDSKAD----------------
-----LTTATKSTEDFDFYIGQEAENA--PKSYTKTFPLKHGQIENWTLMEMYWEQAIFK
YLRCDPQDHYFLL-------------------------------------------TEPP
MNPPENREYLAEVFFETFNVPGMYIAVQAVLAIVASWSRKDNNPANARLTGTVIDSGDGV
THIIPV----------------------------ADGYVIGSSIKSIPLAGKDITAFIQQ
MLVEREEP--IPASERMEMARTIKENYSFVSKDMAKEFNIMDSGSDPKSSFKKHQAIDPI
SKKPYTFDVGYEQFLAPELFFNPEIFSSDFTTPLADLVDDSIQSCPIDCRRDLYKNIILS
GGSTMFKGFGHRLQRDVRRFTDFRTQKAVQLSGGKLQPKPIEVNVVSYPYQRYAVWYGGS
VMAELPVFVQHCHSKAEYEEKGPSICRYNH-VFVAC------------------------
-------------------------------
>Entamoeba_invadens_XP_004186003.1
---MSTLPAVVLDNGTGYTKIGYAGNTEPSYLIPSMIAVDSSAN----------------
-----LNTCPKSTEDFDFYIGEEAEQA--PKSYTKTFPLKHGQIENWTLMEMYWEQAIFK
YLRCDPQDHYFLL-------------------------------------------TEPP
MNPPENREYLAEVFFETFNVPGMYIAVQAVLAIVASWSRKGGDKG-SVLTGTVIDSGDGV
THIIPV----------------------------AEGYVIGSAIKNIPLAGKDITAFIQQ
MLLEREEP--IPPSERMEMARTVKEKYSFVSKDMAKEFAIMEEGKDGMSSFKKHEAKDPI
TKKPYTFDVGYEQFLAPELFFNPEIFSSDFTTPLADLVDDVVQACPIDCRRDLYKNIILS
GGSTMFKGFGKRLQRDVKRFTDFRTQKTVELSGGKLTPKATEVNVVTYPYQRYAVWYGGS
VMAELPVFVQHCHSKAEYEEKGPSICRYNH-VFMAC------------------------
-------------------------------
>Cavenderia_parvispora_GIOM01034290
-MSTTGLPAVVIDNGTGYTKMGYAGNDDPSFIIPSSIATHESKGKQ--------------
----TAASMKKGVEDLDFFIGDEAVAN--AKTYDINNPIRHGQIQNWTHMEQYWEHCIFK
YLRCEPEDHYFLL-------------------------------------------TEPP
LNAPENREFTAEIMFETFNVPGLYIAVQAVLALAASWTSKNVT--ERTLTGTVIDSGDGV
THVIPV----------------------------AEGYVIGSSIKHIPIAGRDITGFVQQ
IMREREPS--IPPAESLEIAKRVKEQYSYVCPDLVKEFTKYDSDP--TKWFKTINTQDAV
SKRPYSYDIGYERFLGPEIFFNPEIISSDFLTPLPKVVDDTIQSCPIDCRRGLYKNIVLS
GGSTMFKDFGKRLQRDIKRSVDYRIKRSEELSGGKIKAVPLEVNVISHNMQRYAVWFGGS
MLASTPEFYNVCHTKAKYDEIGPSICRYNP-VFG--------------------------
-------------------------------
>Physarum_polycephalum_GDRG01007989
-----NLPAVVIDNGTGYTKMGYAGNTEPQYIIPTVIATNDSAGKK--------------
----TAAAAKKGVEDLDFFIGDEAQSY--AKSYDLFYPVRHGQVDNWTHMEQFWEHCIFK
YLRAEPEDHYFLL-------------------------------------------TEPP
LNAPENREYTAEIMFETFNVPGLYIAVQAVLALAASWTSKSVT--ERTLTGTVIDSGDGV
THVIPV----------------------------AEGYVIGSSIKSIPLAGRDITGFVQQ
LLRERETN--IPPAESMEVAKRVKETHSYVCPDIVKEFQKYDAEP--DKWIRQYEGIESV
TKKPYTADIGYERFLGPEIFFSPEILNSDFLTPLPKVVDDTIQTCPIDCRRGLYKNIVLS
GGSTMFKDFSKRLQRDIKRSVDWRIKRSEELSGGKIKSVPLAVNVISHHMQRYAVWFGGS
MLASTPEFYNVCHTKAQYDEFGPSICRHNP-VFG--------------------------
-------------------------------
>Unda_schaefferi_GELQ01000598
------------------------------------------------------------
-----------------------------SKTYAAKNPIKHGQVENWTNMEQFWEQCVFK
YLRCEPEDHHFLL-------------------------------------------TEPP
LNAPENREFTAEIMFETFNVPGLYIAVQAVLALAASWTSKQVT--QRTLTGTVIDSGDGV
THVIPV----------------------------AEGYVIGSCIKHIPIAGRDITAFVQQ
LMREREGQA-IPSAQSFEVAKRVKETFSYVCPDMVKEFSKYDTQP--EKCIKLYEGVESI
TKRPFSCDVGYERFLGPEIFFNPEIASSDFLTPLPKVVDDTIQNCPIDTRRPLYRNIVLS
GGSTMFRDFGRRLQRDVKRAVDQRIKVSEQLSGGRIKAKALEVNVITHHMQRYAVWFGGS
MLASTPEFYNVCHTKQNYDEYGPSICRHNP-VFG--------------------------
-------------------------------
>Paramoeba_aestuarina,_HBKR01004079
------------------------------------------------------------
VGAKGTGAKSSDIADLDFFIGDEAAEA--PASYEKHNPIDEGQVRSWTEMEQFWEHCLFR
YLRCEPEDHHVLL-------------------------------------------TEPP
LNTPENREYTAEIMFETFNVPGLYIAVQAVLAIAASWTSSQVT--DRTLTGTVIDSGAGV
THVIPV----------------------------AEGYVIGSSIKSIPLAGRSITSFVQQ
LMRDREGTT-VPSSMSREVAERVKETYSYVCPDIVKEFKKYDTGR--DKWIKQYEGVEPV
SKRKFSVDIGYERFLGPETFFNPEIFTSDFLIPLPKVVDDTVQSCPIDCRRGLYKNIVLS
GGSTMFRDFGKRLQRDVKRAVDYRIKRSEELSGGKIKAVPLQVNVITHSMQRYAVWFGGS
MLASTPEFYKACHSKKDYDEKGPAICRHNP-VFGQ-------------------------
-------------------------------
>Rhizomastix_libera_DAQZSL010035174
----------VIDNGTGYTKIGFAGNNEPSFIIPSTIATTRVP-----------------
-----AGAAAKGCEDLDFYIGDEARAN--SKMYELSYPVRHGQIDNWTHMEQFWEQTIFK
YLRAEPEDHYFLL-------------------------------------------TEPP
LNAPENREYLAEIFFETFNVPGLYIAVQAVLALAASWTSSQVK--ERTLTGTVIDSGDGV
THVIPV----------------------------AEGYVIGSSIKHIPLAGSDITAFVQQ
LLRERDER--VPPAESLEIAKRVKEMYSYVCPDVAKEFAKYDAEP--EKWFKKHSAIEPV
SKAPYTVDIGYERFLAPEIFFSPEIFSSDYTTPLPTLVDDCVQSCPIDVRRGLYKNIVLS
GGSTMFKDFSKRLQRDIKRQTDYRHKRTVELSQGRITPQEIEVNVISHHMQRYAVWFGGS
MLASTPEFYNVCHTKRDYDEKGPAICRHNP-VFGAVL-----------------------
-------------------------------
>Rhizomastix_vacuolata_GKKW01043818
----------VIDNGTGYTKIGYAGNNEPSFIIPSVIASTKTP-----------------
-----AGQAAKGVEDLDFYIGDEALAN--SKMYEVSYPVRHGMVDNWTHMEQFWEQTIFK
YLRADPEDHYFLL-------------------------------------------TEPP
LNTPENREYLAEIFFETFNVPGLYIAVQAVLALAASWTSNKVK--ERTLTGTVIDSGDGV
THVIPV----------------------------AEGYVIGSSIKSIPLAGRDITAFVQQ
LLRERDEK--IPPAEAMEVAKRIKEMYSYVSPDIAKEFAKYDAEP--EKWFKQYEAVESV
SKKPYTVDVGYERFLAPEIFFSPEVFSSDFTTPLPVLVDDCVQSCPIDVRRGLYKNVVLS
GGSTMYKDFSKRLQRDIRRMTDYRHTKTIELSKGRIQPQKIEVNVLQHSLQRYAVWFGGS
MLASTPEFYNVCHTKRDYDEKGPAICRHNP-VFG--------------------------
-------------------------------
>Pessonella_sp._HBSP01005665
----------VIDVGTGYTKMGFAGNCEPQYIIPSVIAANDLKTQGTG------------
--TTKASAAKTGVEDLDFHIGDAALQDKIRTTYQVYYPVKHGQVENWTLMERMWEQCIFK
YLRAEPEDHYFLL-------------------------------------------TEPP
LNAPENREYTAEIMFETFNVPGLYIAVQAVLALAASWTSRDVT--ERTLTGTVIDSGDGV
THVIPV----------------------------AEGYVIGSAIKHIPLAGRDITQFVQQ
LMREREKG--IPPDQAMDVAKRVKETYSYVCPDLVKEFHKYDTNP--EKWIKQYEGIEPI
RKRKFKVDVGYERFLGPEIFFNPEIFSSDFLTPLPKVVDDCVQSCPIDCRRGLYKNIVLS
GGSTMFKDFARRLNRDVKRSVDWRIQRSFELSGGKIKAKALEVNVISHNMQRYAVWFGGS
MLASTPEFYKVCHTKKQYDEIGPAICRHNP-VFG--------------------------
-------------------------------
>Thecamoeba_quadrilineata_GELS01000580
---------VIIDNGTGFTKMGFAGNNGPSFVIPSVIATNETQGKASSTT----------
-ATSKTTTQKKGIEDLDFYIGDEALSY--SKTYQITNPIRHGQVDNWTNMEKYWEQCIFK
YLRCEPEDHLFCL-------------------------------------------TEPP
LNAPENREYVAEIMFESFNVPGLYIAVQAVLALAASMASKHG---GQEMTGTVVDSGDGV
THVIPV----------------------------AEGYVIGSAIKHIPIAGRDITSFVQQ
LIRDRDGNV-IPPAESFEVARRVKET-GYVCPDIVKEYKKYDEKPD---MYQKYTGFDSV
TKKEFTFDAGYERFLGPEVFFNPEILSSDFLVPLPTVVDEMIQSCPIDTRRGLYKNIVLS
GGSTTFKGFDKRLQRDIKRACDVRIERSERLSGGKTKAKPLEVKVVAHNNQRYAVWFGGS
ILASLPQFPTVCHTKAQYDEVGPGIARYNA-AFG--------------------------
-------------------------------
>Thecamoeba_quadrilineata_GELS01001800
---------VIIDNGTGFTKMGFAGNNQPSFVIPSVIATNETQGKASSTT----------
-ATSKTTTQKKGIEDLDFYIGDEALSY--SKTYQITNPIRHGQVDNWTNMEKYWEQCIFK
YLRCEPEDHLFCL-------------------------------------------TEPP
LNAPENREYVAEIMFESFNVPGLYIAVQAVLALAASMASKHG---GQEMTGTVVDSGDGV
THVIPV----------------------------AEGYVIGSAIKHIPIAGRDITSFVQQ
LIRDRDGNV-IPPAESFEVARRVKES-GYVCPDIVKEYKKYDEKPE---MYQKFTGFDSV
TKKEFSFDAGYERFLGPEVFFNPEILSSDFLVPLPTVVDEMIQSCPIDTRRGLYKNIVLS
GGSTTFKGFDKRLQRDIKRAVDARIERSERLSGGKTKAKPLEVKVVAHNNQRYAVWFGGS
VLASLPQFGTVCHTKAQYDEVGPGIARYNA-AFG--------------------------
-------------------------------
>Raperostelium_gracile_GIOO01003877
---------VIIDNGTGYTKMGFAGNNDPNFIIPTAIATQTSKGKQ--------------
----TASSQKKGIEDLDFFIGDEAIAN--SKTYDLNYPIRHGQIDNWTFMEQYWEQCIFK
YLRCEPEDHYFLL-------------------------------------------TEPP
LNAPENREATAEIMFETFNVPGLYIAVQAVLALAASWTSKNAT--E-NLTGTVIDSGDGV
THVIPV----------------------------AEGYVIGSSIKHIPIAGKDITQFIQQ
VMREREPT--IPPSESFETAKRTKEQYCYVCPDIVKEFSKYDTQ---ADWIKTINTHEQV
SKKPYSYDIGYERFLGPEVFFNPEIFSSDFLTPLPKVVDDTIQSCPIDCRRGLYKNIVLS
GGSTMFKDFGKRLQRDIKRSVDLRIKRSEELSGGKYKAVPLTVQVISHNMQRYAVWFGGS
MLGSTPEFYNVCHTKAQYDEIGPSIARYNA-VFGQA------------------------
-------------------------------
>Tieghemostelium_menorah_GIPF01020291
---------VIIDNGTGYTKMGFAGNNDPNFIIPTAIATQTSKSKQ--------------
----TAASQKKGVEDLDFFIGDEAVAN--SKTYDLNYPIRHGQIDNWTFMEQYWEQCIFK
YLRCEPEDHYFLL-------------------------------------------TEPP
LNAPENREFTAEIMFETFNVPGLYIAVQAVLALAASWTSKNAT--E-NLTGTVIDSGDGV
THVIPV----------------------------AEGYVIGSSIKHIPIAGKDITGFIQQ
IMREREPG--IPPSEAFEIAKRTKEQHCYVSPDIVKEFNKYDSQP--ETWIKTIQTLEAV
TKKPFSYDVGYERFLGPEVFFNPEIANSDFLTPLPKVVDDTIQSCPIDCRRGLYKNIVLS
GGSTMFKDFGKRLQRDIKRSVDYRIKRSEELSGGKYKAVPLTVQVISHNMQRYAVWFGGS
MLGSTPEFYNVCHTKAQYDEIGPSIARYNA-VFG--------------------------
-------------------------------
>Raperostelium_potamoides_GIOX01009243
---------VIIDNGTGYTKMGYAGNNDPNYIIPTAIATQTSKGKQ--------------
----TASSQKKGIEDLDFFIGDEAISN--SKTYDLNYPIRHGQIDNWTFMEQYWEQCIFK
YLRCEPEDHYFLL-------------------------------------------TEPP
LNAPENREATAEIMFETFNVPGLYIAVQAVLALAASWTSKNAT--E-NLTGTVIDSGDGV
THVIPV----------------------------AEGYVIGSSIKHIPIAGKDITQFIQQ
VMRDREPT--IPPSESFEIAKRTKEQFCYVCPDIVKEFSKYDTQP--QEWIKTINTQEQV
SKKPYNYDIGYERFLGPEVFFNPEIFSSDFLTPLPKVVDDTIQSCPIDCRRGLYKNIVLS
GGSTMFKDFGKRLQRDIKRSVDLRIKRSEELSGGKYKAVPLTVQVISHNMQRYAVWFGGS
MLGSTPEFYNVCHTKAQYDEQGPSIARYNA-VFG--------------------------
-------------------------------
>Hagiwaraea_rhizopodium_GIOY01006717
---------VIIDNGTGYTKMGYAGNTDPSFIIPTAIATQTSKGKQ--------------
----TAASQKKGVEDLDFFIGDEAIAN--SKTYDLNYPIRHGQIDNWTFMEQYWEQCIFK
YLRCEPEDHYFLL-------------------------------------------TEPP
LNAPENREFTAEIMFETFNVPGLYIAVQAVLALAASWSSKNVT--E-NLTGTVIDSGDGV
THVIPV----------------------------AEGYVIGSSIKHIPIAGKDITGFIQQ
VMREREPT--IPPSESFEIAKRTKEQFCYVCPDVVKEFAKYDKET--ATWIKQINTHESV
TKKPYTYDIGYERFLGPEVFFNPEIYSSDFLTPLPKVVDDTIQSCPIDCRRGLYKNIVLS
GGSTMFKDFGKRLQRDIKRSVDQRIKRSEELSGGKIKAVPLNVQVISHNMQRYAVWFGGS
MLGSTPEFYNVCHTKQQYDEHGPSIARYNA-VFG--------------------------
-------------------------------
>Mastigamoeba_abducta_DAQZSJ010084483
---------VVIDNGTGYTKFGYAANQEPSFIIPSVIATSKAA-----------------
-----AGMAQKGVEDLDFYIGDEATAM--SKTYELSYPVRHGQVDNWTQMEQFWEQCIFK
YLRAEPEDHYFLL-------------------------------------------TEPP
LNAPENREYLAEIFFETFNVPGLYIAVQAVLALAASWTSSHVK--EKTLTGTVIDSGDGV
THVIPV----------------------------AEGYVIGSCIKHIPIAGRDITGFVQQ
FLRERDER--IPPADSLEMSKRVKELYSYVCPDIAKEYAKYDAEP--DKWFKKHDAVDPI
TKKPYSIDVGYERFLAPEIFFNPDIYSSDFVTPLPVLVDDTIQNCPIDTRRGLYKNIVLS
GGSTMFKDFGRRLQRDVKRFVEQRIQNTIELSQGRITPAPIDVNVISHNMQRYAVWFGGS
MLASTPEFYTACHTKKQYDEYGPSICRHNP-VFG--------------------------
-------------------------------
>Endolimax_sp._GKKX01057543
---------VVIDNGTGYTKIGYAGNNEPSFIIPSAIATNKPV-----------------
-----QGMAAKGVEDLDFYIGEEATGA--AKSYELSYPVRHGQIDNWTHMEMMWEQIIFK
YLRAEPEDHYFLL-------------------------------------------TEPP
LNAPENREYLAEIFFETFNVPGLYIAVQAVLALAASWTKKQVK--DRTLTGTVIDSGDGV
THVIPV----------------------------AEGYVIGSCIKHIPLAGRDITAFVQQ
FLRERDER--IPPAESLEMAKRIKELYSYVCPDIAKEFAKYDAEP--AKWFKVHKAVDAV
SKKPYSINVGYERFLAPEIFFNPEIFSSDFLTPLPVLVDETVQSCPIDCRRGLYQNIVLS
GGSTMFKDFARRLQRDVKKFVEHRHQKTIELTGGKTKPQPIEVNVISHNMQRYAVWFGGS
MLASLPEFFKACHTKAQYDEKGPAICRYNP-VFGAAV-----------------------
-------------------------------
>Mastigella_eilhardi_DAQZSK010023081
---------VVIDNGTGYTKIGYAGNTEPSYIIPSVIATNKTV-----------------
-----AGQAAKGVEDLDFYIGDEAIAQ--AKAYELSYPVRHGQIDNWTHMEQFWEQTIFK
YLRAAPEDHYFLL-------------------------------------------TEPP
LNQPENREYLAEIFFETFNVPGLYIAVQAVLALAASWTSKHVA--ERTLTGTVIDSGDGV
THIIPV----------------------------AEGYVIGSSIKHIPLAGRDITAFVQQ
MMRDRDER--IPPAESLEISKRIKEMYSYVCPDIAKEFTKYDQEP--EKWFKKFDGMDAV
TKKPYSVDVGYERFLAPEIFFNPEIFNSDYATPLPNLVDECVQSCPIDCRRGLYKNIVLS
GGSTMFKDFSKRLMRDIKRFTDTRTKRTEELTHGKMKPQPIEVNVISHHMQRFAVWFGGS
MLASTGEFYNVCHTKQQYDEKGAGICRHNP-VFG--------------------------
-------------------------------
>uncultured_Vexilliferidae,_HBYB01010238
---------VVIDNGTGYTKMGFAGNVEPQYIIPSVIATPDAKKSG---GGFTG---GRS
----TAKSKNAGIEDLDFFIGDEAHAH--SKTYGVHNPIRHGQVDNWTHMERFWEHCIFK
YLRAEPEDHYFLL-------------------------------------------TEPP
LNQPENREYTAEIMFETFNVPGLYIAVQAVLALAASWTSKQVT--ERTLTGTVIDSGDGV
THVIPV----------------------------AEGYVIGSSIKHIPLAGRDITSFVQQ
LMREREGRA-IPSSQSFETAKRVKETYSYVCPDLVKEFRKYDTNP--DKWIKQYQGVESV
RKTPFNIDVGYERFLGPEMFFNPEIFSSDYADPLPNVVDATIQSCPIDTRRGLYKNIVLS
GGSTMFKDFGKRLQRDVKRAVDHRIKRSEELSGGKIRSRPLQVQVISHSMQRFAVWFGGS
MLASTPEFYNVCHTKANYDEFGPSICRHNP-VFGGT------------------------
-------------------------------
>Arcella_intermedia_GIBP01003406
---------VVIDNGTGYTKMGYAANSEPNFIIPTVIASHGSNVAK--------------
----AKAATTSGIDDLDFHIGDDALKN--SKTYGINYPVRKGQVDNWTHMEQLWQHCIFK
YLRCDPEDHYFCL-------------------------------------------TEPP
LNPPENREFTAEVMFETFNVPGLYIAVQAVLALAASWTSKQVT--ERTLTGTVIDSGDGV
THVIPV----------------------------AEGYVIASAIKSMPLAGRTVTQFIQN
LLRERGEK--VPAAQSLEVAKAIKEKYSYVCPDIVKEYIKYDKEP--SKWFKTYSDVESV
SKQPFSVDVGYERFLGPEIFFNPEIFSAEYLTPLPDAVDSCIQSSPIDCRRGLYKNIVLS
GGSTMFKDFARRLQRDIKKHVDDH------------KLSNVEVKVISHGMQRYAVWFGGS
MLASTPEFFKVCHTKQQYDEVGASICRYNA-VFG--------------------------
-------------------------------
>Unda_schaefferi_GELQ01000560
---------VVIDNGTGYTKMGYAGNCEPNYIIPSMIAVKEAPKAG-GGGGFSG---AKS
A--SSAKGSKNTIEDLDFFIGDEAVAN--SKTYAAKNPIKHGQVENWTNMEQFWEQCVFK
YLRCEPEDHHFLL-------------------------------------------TEPP
LNAPENREFTAEIMFETFNVPGLYIAVQAVLALAASWTSKQVT--QRTLTGTVIDSGDGV
THVIPV----------------------------AEGYVIGSCIKHIPIAGRDITAFVQQ
LMREREGQA-IPSAQSFEVAKRVKETFSYVCPDMVKEFSKYDTQP--EKCIKRYEDVESI
TKKPFACDVGYERFLGPEIFFNPEIASSDFLTPLPKVVDDTIQNCPIDTRRPLYRNIVLS
GGSTMFRDFGRRLQRDVKRAVDQRIKVSEQLSGGRIKAKALEVNVITHHMQRYAVWFGGS
MLASTPEFYNVCHTKQNYDEYGPSICRHNP-VFG--------------------------
-------------------------------
>uncultured_Vannella,_HBXS01014348
---------VVIDNGTGYTKMGYAGNCEPNYIIPSQIAVKEKKQASQGGAKFGG---ASS
S--GSNKGTIKTIDDLDFYIGDEAIAN--SKTYSMKNPIKHGQVESWTHMEQFWEHCIFK
YLRCEPEDHYFLL-------------------------------------------TEPP
LNSPENREYTAEIMFETFNVPGLYIAVQAVLALAASWTSKQVT--QRTLTGTVIDSGDGV
THVIPV----------------------------AEGYVIGSCIKHIPIAGRDITAFVQQ
LMREREGKA-IPPAQSFEVSKRVKETFSYVCPDMVKEYKKYDANP--ERCFKQYKGIESI
SKRPFQCDVGYERFLGPEIFFNPEIYSSDFLTPLPKVTDDCIQNCPIDTRRPLYKNIVLS
GGSTMFKDFGRRLQRDIKRAVDFRIKKSEELSGGRIKAKALDVNVITHHMQRYAVWFGGS
MLASTPEFYNVCHTKQQYDEVGPSICRHNP-VFG--------------------------
-------------------------------
>Clydonella_sp._GELR01000729
---------VVIDNGTGYTKMGYAGNCEPNYIIPSQIGVKEEA----GGGGPKK---ASS
S--TGAKGQIAQIDDLDFYIGDEAVDR--SKTYAVRNPIKHGQVENWTHMEQFWEHCIFK
YLRSEPEDHYFLL-------------------------------------------TEPP
LNAPENREYTAEIMFETFNVPGLYIAVQAVLALAASWTSKQVT--ERTLTGTVIDSGDGV
THVIPV----------------------------AEGYVIGSCIKHIPIAGKDITAFVQQ
LMREREGSSVIPPAQALQVAKRVKETYSYVCPDIVKEYKKYDGDQ--AKWIKNYQGAHDV
TKKPFAVDVGYERFLGPEIFFNPEIYSSDFLTPLPKVTDACIQQCPIDTRRGLYKNIVLS
GGSTMFKDFGRRLQRDIKRTVDHRIKRSEELSGGKIKANPIPVNVISHQMQRYAVWFGGS
MLAFTPEFYNVCHTKAQYEEIGPSICRHNP-VFG--------------------------
-------------------------------
>Acytostelium_subglobosum_XM_012904383
---------VVIDNGTGYTKMGYAGNDDPSFIIPSSIATQQSKGKQ--------------
----TAASMKKGVEDLDFFIGDEAVAN--AKTYDLSNPIRHGQIQNWTHMEQYWEQCIFK
YMRCEPEDHYFLL-------------------------------------------TEPP
LNAPENREFTAEIMFETFNVPGLYIAVQAVLALAATWTLKNA---DRTLTGTVIDSGDGV
THVIPV----------------------------AEGYVIGSSIKHIPIAGRDITGFVQQ
LMREREPS--IPPAESLEIAKRVKEQFSYVCPDLVKEFAKFDSDP--TKWIKTVQAADAI
TQKPFQYDVGYERFLGPEIFFSPEIISSDFLTPLPKVVDDTIQSCPIDCRRGLYKNIVLS
GGSTMFKDFGKRLQRDIKRSVDYRIKRSEELSGGKIKAVPLEVNVVSHSRQRYAVWFGGS
MLASTPDFYNLCHTKAKYDEIGPSICRHNP-VFSTA------------------------
-------------------------------
>Acytostelium_subglobosum_XM_012896638
---------VVIDNGTGYTKMGYAGNDDPSFIIPSSIATQTAKGKQ--------------
----TAASMKKGVEDLDFFIGDEAVAN--AKTYDLTNPIRHGQIQNWTHMEQYWEQCIFK
YMRCEPEDHYFLL-------------------------------------------TEPP
LNAPENREFTAEIMFETFNVPGLYIAVQAVLALAATWTLKNA---DRTLTGTVIDSGDGV
THVIPV----------------------------AEGYVIGSSIKHIPIAGRDITGFVQQ
LMREREPS--IPPAESLEIAKRVKEQFSYVCPDLVKEFAKFDSDP--TKWIKTVQAADAI
TQKPFQYDVGYERFLGPEIFFSPEIISSDFLTPLPKVVDDTIQSCPIDCRRGLYKNIVLS
GGSTMFKDFGKRLQRDIKRSVDYRIKRSEELSGGKIKAVPLEVNVVSHSRQRYAVWFGGS
MLASTPDFYNLCHTKAKYDEIGPSICRHNP-VFSTA------------------------
-------------------------------
>Acytostelium_subglobosum_BAUZ01000167
---------VVIDNGTGYTKMGYAGNDDPSFIIPSSIATQTAKGKQ--------------
----TAASMKKGVEDLDFFIGDEAVAN--AKTYDLTNPIRHGQIQNWTHMEQYWEQCIFK
YMRCEPEDHYFLL-------------------------------------------TEPP
LNAPENREFTAEIMFETFNVPGLYIAVQAVLALAATWTLKNA---DRTLTGTVIDSGDGV
THVIPVVCIYVLIDRSNSALTDHLIISINQTNILAEGYVIGSSIKHIPIAGRDITGFVQQ
LMREREPS--IPPAESLEIAKRVKEQFSYVCPDLVKEFAKFDSDP--TKWIKTVQAADAI
TQKPFQYDVGYERFLGPEIFFSPEIISSDFLTPLPKVVDDTIQSCPIDCRRGLYKNIVLS
GGSTMFKDFGKRLQRDIKRSVDYRIKRSEELSGGKIKAVPLEVNVVSHSRQRYAVWFGGS
MLASTPDFYNLCHTKAKYDEIGPSICRHNP-VFSTA------------------------
-------------------------------
>Cavenderia_bifurcata_GIOH01025749
---------VVIDNGTGYTKMGYAGNDDPSFIIPSTIATHESKGKQ--------------
----TAASMKKGVEDLDFFIGDEAKAN--EKTYDINNPIRHGQIQNWTHMEQYWEHCIFK
YLRCEPEDHYFLL-------------------------------------------TEPP
LNAPENREFTAEIMFETFNVPGLYIAVQAVLALAASWTSKNVT--ERTLTGTVVDSGDGV
THIIPV----------------------------SEGYVIGSSIKHIPIAGRDITGFVQQ
IMREREPN--IPPAESLEIAKRVKEQYSYVCPDLVKEFTKYDSDP--SKWFKTINTQDAV
TKRPYSYDVGYERFLGPEIFFNPEIISSDFLTPLPKVVDDTVQSCPIDCRRGLYKNIVLS
GGSTMFKDFGKRLQRDIKRSVDYRIKRSEELSGGKLKAVPLEVNVISHNMQRYAVWFGGS
MLASTPEFYNVCHTKAKYDEIGPSICRYNP-VFG--------------------------
-------------------------------
>Cavenderia_fasciculata_XM_004359182
---------VVIDNGTGYTKMGYAGNDDPSFIIPSTIATHESKGKQ--------------
----TAASMKKGVEDLDFFIGDEAKAN--EKTYDINNPIRHGQIQNWTHMEQYWEHCIFK
YLRCEPEDHYFLL-------------------------------------------TEPP
LNAPENREFTAEIMFETFNVPGLYIAVQAVLALAASWTSKNVT--ERTLTGTVVDSGDGV
THIIPV----------------------------SEGYVIGSSIKHIPIAGRDITGFVQQ
IMREREPT--IPPAESLEIAKRVKEQYSYVCPDLVKEFTKYDSDP--SKWFKTINTQDAV
SKRPYSYDVGYERFLGPEIFFNPEIISSDFLTPLPKVVDDTVQSCPIDCRRGLYKNIVLS
GGSTMFKDFGKRLQRDIKRSVDYRIKRSEELSGGKLKAVPLEVNVISHNMQRYAVWFGGS
MLASTPEFYNVCHTKAKYDEIGPSICRYNP-VFG--------------------------
-------------------------------
>Cavenderia_multistipes_GIOI01040825
---------VVIDNGTGYTKMGYAGNDDPSFIIPSTIATQQSKGKQ--------------
----TAASMKKGVEDLDFFIGDEAFAN--AKTYDINNPIRHGQIQNWTHMEQYWEHCIFK
YLRCEPEDHYFLL-------------------------------------------TEPP
LNAPENREFTAEIMFETFNVPGLYIAVQAVLALAASWTSKNVT--ERTLTGTVIDSGDGV
THVIPV----------------------------AEGYVIGSSIKHIPIAGRDITGFVQG
LMREREPS--IPPAESLQIAKRVKEQYSYVCPDLVKEFAKYDSDP--SKWFKNIQTQDAV
TKRPYSYDVGYERFLGPEIFFNPEIISSDFLTPLPKVVDDTIQSCPIDCRRGLYKNIVLS
GGSTMFKDFGKRLQRDIKRSVDYRIKRSEELSGGRIKAVPLEVNVISHNMQRYAVWFGGS
MLASTPEFYKVCHTKAKYDEIGPSICRHNP-VFG--------------------------
-------------------------------
>Tieghemostelium_menorah_GIPF01011253
---------VVIDNGTGYTKMGYAGNDDPSFIIPSTIATQQSKGKQ--------------
----TAASMKKGVEDLDFFIGDEAFAN--AKTYDINNPIRHGQIQNWTHMEQYWEHCIFK
YLRCEPEDHYFLL-------------------------------------------TEPP
LNAPENREFTAEIMFETFNVPGLYIAVQAVLALAASWTSKNVT--ERTLTGTVIDSGDGV
THVIPV----------------------------AEGYVIGSSIKHIPIAGRDITGFVQG
LMREREPS--IPPAESLQIAKRVKEQYSYVCPDLVKEFAKYDSDP--SKWFKNIQTQDAV
TKRPYSYDVGYERFLGPEIFFNPEIISSDFLTPLPKVVDDTIQSCPIDCRRGLYKNIVLS
GGSTMFKDFGKRLQRDIKRSVDYRIKRSEELSGGRIKAVPLEVNVISH------------
------------------------------------------------------------
------------------------
>Polysphondylium_pallidum_XM_020577421
---------VVIDNGTGYTKMGYAGNDDPSFIIPSTIATQSSKGKQ--------------
----TAASMKKGVEDLDFFIGDEAVAN--SKTYDITNPIRHGQIQNWTHMEQYWEQCIFK
YLRCEPEDHYFLL-------------------------------------------TEPP
LNAPENREFTAEIMFETFNVPGLYIAVQAVLALAATWTLKNA---DRTLTGTVIDSGDGV
THVIPV----------------------------AEGYVIGSSIKHIPIAGRDITGFVQQ
IMREREPN--IPPAESLEIAKRVKEQYSYVCPDLVKEFAKYDAEP--DKWIKPIQAADAV
TNRPFSYDVGYERFLGPEIFFNPEIISSDFLTPLPKVVDDTIQSCPIDCRRGLYKNIVLS
GGSTMFKDFGRRLQRDIKRSVDFRIKRSEELSGGKIKAVPLEVNVVSHNRQRYAVWFGGS
MLASTPDFYNLCHTKAKYDEIGPSICRHNP-VFSTA------------------------
-------------------------------
>Heterostelium_gloeosporum_GIPA01019157
---------VVIDNGTGYTKMGYAGNDDPSFIIPSTIATQTSKGKQ--------------
----TAASMKKGVEDLDFFIGDEAVAN--AKTYDVTNPIRHGQIQNWTHMEQYWEQCIFK
YLRCEPEDHYFLL-------------------------------------------TEPP
LNAPENREFTAEIMFETFNVPGLYIAVQAVLALAATWTLRNA---DRTLTGTVIDSGDGV
THVIPV----------------------------AEGYVIGSSIKHIPIAGRDITGFVQQ
LMREREPN--IPPAESLEIAKRVKEQYSYVCPDLVKEFAKYDAEP--DKWFKPIQAADAV
TNRPFNYDVGYERFLGPEIFFNPEIISSDFLTPLPKVVDDTIQSCPIDCRRGLYKNIVLS
GGSTMFKDFGRRLQRDIKRSVDFRIKRSEELSGGKIKAVPLEVNVVSHNRQRYAVWFGGS
MLASTPDFYNLCHTKAKYDEIGPSICRHNP-VFSTA------------------------
-------------------------------
>Raperostelium_australe_GION01024016
---------VVIDNGTGYTKMGYAGNNDPSFIIPTAIATQTSKGKQ--------------
----TAASQKKGVEDLDFFIGDEAISN--SKTYDLNYPIRHGQIDNWTFMEQYWEQCIFK
YLRCEPEDHYFLL-------------------------------------------TEPP
LNAPENREATAEIMFETFNVPGLYIAVQAVLALAASWTSKNAT--E-NLTGTVIDSGDGV
THVIPV----------------------------AEGYVIGSSIKHIPIAGKDITQFIQQ
VMREREPT--IPPSESFEIAKRTKEQYCYVCPDIVKEFNKYDTQS--SEWIKNINTQEQV
TKKPYTYDIGYERFLGPEVFFNPEIFSSDFLTPLPKVVDDTIQSCPIDCRRGLYKNIVLS
GGSTMFKDFGKRLQRDIKRSVDLRIKRSEELSGGKYKAVPLTVQVISHNMQRYAVWFGGS
MLGSTPEFYNVCHTKAQYDECGPSIARYNA-VFG--------------------------
-------------------------------
>Dictyostelium_rosarium_GIQF01039315
---------VVIDNGTGYTKMGYAGNNDPSFIIPTTIATQSSKGKQ--------------
----TAASQKKGVEDLDFFIGDEAIAN--SKTYDMTNPVKHGQIENWTHMEQYWEHCVFK
YLRCEPEDHYFLL-------------------------------------------TEPP
LNAPENREFTAEIMFETFNVPGLYIAVQAVLALAASWTSKNA---EKTLTGTVIDSGDGV
THVIPI----------------------------SEGYVIGSSIKHIPIAGRDISSYVQQ
IMREREPN--IPPAESLEIAKRVKEQYSYVCPDIVKEFGKYDAEP--DKWIKTINTQDSV
TKKPFSYDIGYERFLGPELFFNPEIASSDYLTPLPKVVDDTIQSCPIDCRRGLYKNIVLS
GGSTMFKDFGKRLQRDIKRSVDYRIKRSEELSGGKIKAVPLAVNVISHNMQRYAVWFGGS
MLASTPEFYNVCHTKADYEERGASIARFNS-VIGSQI-----------------------
-------------------------------
>Dictyostelium_discoideum_XM_633788
---------VVIDNGTGYTKMGYAGNNDPSFIIPTTIATQSSKGKQ--------------
----TAASQKKGVEDLDFFIGDEAIAN--SKTYDMTNPVKHGQIENWTHMEQYWEHCVFK
YLRCEPEDHYFLL-------------------------------------------TEPP
LNAPENREFTAEIMFETFNVPGLYIAVQAVLALAASWTSKNA---EKTLTGTVIDSGDGV
THVIPI----------------------------SEGYVIGSSIKHIPIAGRDISSYVQQ
IMREREPN--IPPAESLEIAKRVKEQYSYVCPDIVKEFGKYDSEP--DKWIKTINAQDSV
TKKPFSYDVGYERFLGPELFFNPEIASSDYLTPLPKVVDDTIQSCPIDCRRGLYKNIVLS
GGSTMFKDFGKRLQRDVKRSVDYRIKRSEELSGGKIKAVPLAVNVISHNMQRYAVWFGGS
MLASTPEFYNVCHTKAQYDEIGPSICRFNT-VIG--------------------------
-------------------------------
>Dictyostelium_brefeldianum_GIPP01003391
---------VVIDNGTGYTKMGYAGNNDPSFIIPTTIATQSSKGKQ--------------
----TAASQKKGVEDLDFFIGDEAIAN--SKTYDMTNPVKHGQIENWTHMEQYWEHCVFK
YLRCEPEDHYFLL-------------------------------------------TEPP
LNAPENREFTAEIMFETFNVPGLYIAVQAVLALAASWTSKNA---EKTLTGTVIDSGDGV
THVIPI----------------------------SEGYVIGSSIKHIPIAGRDISSYVQQ
IMREREPS--IPPAESLEIAKRVKEQYSYVCPDIVKEYAKYDAEP--DKWIKTINAQDSV
TKKPFQYDIGYERFLGPELFFNPEIASSDYLTPLPKVVDDTIQSCPIDCRRGLYKNIVLS
GGSTMFKDFGKRLQRDVKRSVDYRIKRSEELSGGKIKAVPLAVNVISHNMQRYAVWFGGS
MLASTPEFYNVCHTKASYEEHGPSICRFNS-VIG--------------------------
-------------------------------
>Dictyostelium_capitatum_GIPS01036759
---------VVIDNGTGYTKMGYAGNNDPSFIIPTTIATQSSKGKQ--------------
----TAASQKKGVEDLDFFIGDEAIAN--SKTYDMTNPVKHGQIENWTHMEQYWEHCVFK
YLRCEPEDHYFLL-------------------------------------------TEPP
LNAPENREFTAEIMFETFNVPGLYIAVQAVLALAASWTSKNA---EKTLTGTVIDSGDGV
THVIPI----------------------------SEGYVIGSSIKHIPIAGRDISSYVQQ
IMREREPS--IPPAESLEIAKRVKEQYSYVCPDIVKEYAKYDAEP--DKWIKTINAQDSV
TKKPFQYDIGYERFLGPELFFNPEIASSDYLTPLPKVVDDTIQSCPIDCRRGLYKNIVLS
GGSTMFKDFGKRLQRDVKRSVDYRIKRSEELSGGKIKAVPLAVNVISHNMQRYAVWFGGS
MLASTPEFYNVCHTKASYEEHGPSICRFNS-VIG--------------------------
-------------------------------
>Dictyostelium_gargantuum_GIQE01058481
---------VVIDNGTGYTKMGYAGNNDPSFIIPTTIATQSSKGKQ--------------
----TAASQKKGVEDLDFFIGDEAIAN--SKTYDMTNPVKHGQIENWTHMEQYWEQCVFK
YLRCEPEDHYFLL-------------------------------------------TEPP
LNAPENREFTAEIMFETFNVPGLYIAVQAVLALAASWTSKNA---EKTLTGTVIDSGDGV
THVIPI----------------------------SEGYVIGSSIKHIPIAGRDISSYVQQ
IMREREPN--IPPAESLEIAKRVKEQYSYVCPDIVKEFGKYDAEP--DKWIKTINAQDSV
TKRPFSYDVGYERFLGPELFFNPEIASSDYLTPLPKVVDDTIQSCPIDCRRGLYKNIVLS
GGSTMFKDFGKRLQRDIKRSVDYRIKRSEELSGGKIKAVPLAVNVISHNMQRYAVWFGGS
MLASTPEFYNVCHTKEAYNEIGPAIARHNS-VIG--------------------------
-------------------------------
>Dictyostelium_purpureum_XM_003292310
---------VVIDNGTGYTKMGYAGNNDPSFIIPTTIATQSSKGKQ--------------
----TAASQKKGVEDLDFFIGDEATAN--SKTYDTNNPVKHGQIENWTHMEQYWEHCIFK
YLRCEPEDHYFLL-------------------------------------------TEPP
LNAPENREATAEIMFETFNVPGLYIAVQAVLALAASWTSKNA---EKTLTGTVIDSGDGV
THVIPV----------------------------AEGYVIGSSIKHIPLAGKDITAFVQQ
IMREREPS--IPPAESLEIAKRVKEQYSYVCPDIVKEYAKYDGEP--DKWIKTINTQDSV
TKRPYSYDVGYERFLGPELFFNPEIASSDFLTPLPKVVDDTIQSCPIDCRRGLYKNIVLS
GGSTMFKDFSKRLQRDIKRSVDYRIKRSEELSGGKIKAVPLSVNVISHNMQRYAVWFGGS
MLASTPEFYNVCHTKAQYEEFGPSICRHNP-VFG--------------------------
-------------------------------
>uncultured_Tubulinea,_HBYL01022692
---------VVIDNGTGYTKMGYAGNSEPSYIIASAIATNVDNKAL--------------
-----GNKRSAGVEDLNFHIGDDAIAN--NKSYSVYYPIRHGLVENWTHMEQLWQHCIFK
YLRCEPEDHYFLL-------------------------------------------TEPP
LNPPENREYLAEVMFETFNVPGLYIAVQAVLALAASWTAKSVT--ERTLTGTVIDSGDGV
THVIPV----------------------------AEGYVIGSSIKHIPLAGRDITAFVQN
LQRERGEK--VPPSESLDTAKRIKETYSYVCPDIVKEFGKYDSNP--GKWFKQFNGVNPV
TKQPFNVDVGYERFLGPEIFFNPEIFSSDFLTPLPRVVDTCIQSSPIDTRRGLYKNIVLS
GGSTMFKDFGKRLQRDVKRVVDWRIKRSFELSGGRIQAKPLEVKVITHHMQRYAVWFGGS
MLASTPEFYNVCNTKQQYDEVGPSICRYNP-VFG--------------------------
-------------------------------
>Balamuthia_mandrillaris_GISS01000877
---------VVIDNGTGYTKMGYAGNTEPQYIIPTAIANPAAPKAGGPGAPAA-------
-TGARSGQKAGGIPDLDFFIGDEAYEN--SKTYQVTMPVRHGQVENWTLMEQFWEQCIFK
YLRCEPEDHHFLL-------------------------------------------TEPP
LNAPENREYTAEIMFETFNVPGLYIAVQAVLALAASWTSKQVT--EKTLTGTVIDSGDGV
THVIPV----------------------------AEGYVIGSSIKHIPLAGRDITAFVQQ
LHRERNEK--IPPAESLETAKRVKETFSYVCPDIVREYKKYDTEP--DKWFKTWEGRDSV
TKQPYVVDVGYERFLGPEIFFNPEIFSSDFLTPLPKVVDDTVQSCPIDTRRGLYKNIVLS
GGSTMFKDFGKRLQRDIKRAVDYRIKRSEELSGGRVKPAPVDVKVVSHHMQRFAVWFGGS
MLASTPEFYNVCHTKAAYDEHGPSICRHNP-VFG--------------------------
-------------------------------
>Acanthaoeba_castellanii_U29610
---------VVIDNGTGYTKMGYAGNTEPQYIIPTAIATKGIAEDPRC--RAR-------
-RWWCPWAAGKNIADLDFFIGDEAYEN--SKVYQITMPVRHGQVENWTHMEQFWEHCIFK
YLRCEPEDHHFLL-------------------------------------------TEPP
LNAPENREYTAEIMFETFNVPGLYIAVQAVLALAASWTSKQVT--EKTLTGTVIDSGDGV
THVIPV----------------------------AEGYVIGSSIKHIPLAGRDITNFVLQ
LLRERNEK--IPPAETLEVAKRIKETFSYVCPDIVKEFKKYDTEP--DKWFKTYEGIESV
GKKPYNVDVGYERFLGPEIFFNPEIFSSDFLTPLPKVVDETIQSCPIDTRRGLYKNIVLS
GGSTMFKDFGKRLQRDIKRAVDYRIKRSEELSQGRIKSKAVDVKVISHHMQRFAVWFGGS
MLASTPEFYKVCHTKQQYDEVGPSICRHNP-VFG--------------------------
-------------------------------
>Acanthamoeba_castellanii_XM_004351573
---------VVIDNGTGYTKMGYAGNTEPQYIIPTAIATKGIAQKTPA-AAPA-------
-AGGAPGAAGKNIADLDFFIGDEAYEN--SKVYQITMPVRHGQVENWTHMEQFWEHCIFK
YLRCEPEDHHFLL-------------------------------------------TEPP
LNAPENREYTAEIMFETFNVPGLYIAVQAVLALAASWTSKQVT--EKTLTGTVIDSGDGV
THVIPV----------------------------AEGYVIGSSIKHIPLAGRDITNFVLQ
LLRERNEK--IPPAETLEVAKRIKETFSYVCPDIVKEFKKYDTEP--DKWFKTYEGIESV
GKKPYNVDVGYERFLGPEIFFNPEIFSSDFLTPLPKVVDETIQSCPIDTRRGLYKNIVLS
GGSTMFKDFGKRLQRDIKRAVDYRIKRSEELSQGRIKSKAVDVKVISHHMQRFAVWFGGS
MLASTPEFYKVCHTKQQYDEVGPSICRHNP-VFG--------------------------
-------------------------------
>Acanthamoeba_castellanii_GJZG01078570
---------VVIDNGTGYTKMGYAGNTEPQYIIPTAIATKGIAQKTPA-AAPA-------
-AGGAPGAAGKNIADLDFFIGDEAYEN--SKVYQITMPVRHGQVENWTHMEQFWEHCIFK
YLRCEPEDHHFLLVHNKPPINQDTYSSHFLLSAPPPQKHRLTNAAAHFGRFTCHTQTEPP
LNAPENREYTAEIMFETFNVPGLYIAVQAVLALAASWTSKQVT--EKTLTGTVIDSGDGV
THVIPV----------------------------AEGYVIGSSIKHIPLAGRDITNFVLQ
LLRERNEK--IPPAETLEVAKRIKETFSYVCPDIVKEFKKYDTEP--DKWFKTYEGIESV
GKKPYNVDVGYERFLGPEIFFNPEIFSSDFLTPLPKVVDETIQSCPIDTRRGLYKNIVLS
GGSTMFKDFGKRLQRDIKRAVDYRIKRSEELSQGRIKSKAVDVKVISHHMQRFAVWFGGS
MLASTPEFYKVCHTKQQYDEVGPSICRHNP-VFG--------------------------
-------------------------------
>Vannella_sp._IACZ01000199
---------VVIDNGTGYTKMGYAGNWEPNYIIPSAIAFPEEPKAAGGPRTFGG---AGG
AGPATAGGKKKGIEDLDFFIGDEATEV--SKTYACKNPIKHGQVDDWTSMEQFWEQCVFK
YLRCEPEDHHFLL-------------------------------------------TEPP
LNAPENREYTAEIMFETFNIPGLYIAVQAVLALAASWTSKQSK--ERTLTGTVVDSGDGV
THVIPV----------------------------AEGYVIGSCIKHIPIAGRDVTSFVQN
LMRERGEKQ-IPPAQSLEVAKRVKENYGYVCSDLAKEFKKYDTTP--E-TIKLYEGKDSV
TQRPFTVDVGYERFLGPEIFFSPEIYSSDFLTPLPTIVDDTIQNCPIDTRRPLYKNIVLS
GGTTMFKDFGRRLQRDVKRVVDYRIKRSAELSQGRIQPQAIDVNVVTHKMQRYAVWFGGS
MLASTPEFFSVCHTREQYQEHGPSICRHNP-VFG--------------------------
-------------------------------
>Entamoeba_histolytica_AK419960
---------VVLDNGTGYTKIGYAGNTEPSYLIPSLIAVDSKAD----------------
-----LNTATKSTEDFDFYIGQEAENA--PKSYTKTFPLKHGQIENWTLMEMYWEQAIFK
YLRCDPQDHYFLL-------------------------------------------TEPP
MNPPENREYLAEVFFEAFNVPGMYIAVQAVLAIVASWSRKDNNPANARLTGTVIDSGDGV
THIIPV----------------------------ADGYVIGSSIKSIPLAGKDITAFIQQ
MLVEREEP--IPASERMEMARTIKENYSFVSKDMCKEFSIMDSGNDPKSSFKKHQAIDPI
SKKPYTFDVGYEQFLAPELFFNPEIFSSDFTTPLADLVDDSIQSCPIDCRRDLYKNIILS
GGSTMFKGFGHRLQRDVRRFTDFRTQKAVQLSGGKLTPKPMEVNVVSYPYQRYAVWYGGS
VMAELPVFVQHCHSKAEYEEKGPSICRYNH-VF---------------------------
-------------------------------
>Entamoeba_nuttalli_XM_008856942
---------VVLDNGTGYTKIGYAGNTEPSYLIPSLIAVDSKAD----------------
-----LNTATKSTEDFDFYIGQEAENA--PKSYTKTFPLKHGQIENWTLMEMYWEQAIFK
YLRCDPQDHYFLL-------------------------------------------TEPP
MNPPENREYLAEVFFETFNVPGMYIAVQAVLAIVASWSRKDNNPANARLTGTVIDSGDGV
THIIPV----------------------------ADGYVIGSSIKSIPLAGKDITAFIQQ
MLVEREEP--IPASERMEMARTIKENYSFVSKDMCKEFSIMDSGNDPKSSFKKHQAIDPI
SKKPYTFDVGYEQFLAPELFFNPEIFSSDFTTPLADLVDDSIQSCPIDCRRDLYKNIILS
GGSTMFKGFGHRLQRDVRRFTDFRTQKAVQLSGGKLTPKPMEVNVVSYPYQRYAVWYGGS
VMAELPVFVQHCHSKAEYEEKGPSICRYNH-VF---------------------------
-------------------------------
>Entamoeba_histolytica_AK420758
---------VVLDNGTGYTKIGYAGNTEPSYLIPSLIAVDSKAD----------------
-----LNTATKSTEDFDFYIGQEAENA--PKSYTKTFPLKHGQIENWTLMEMYWEQAIFK
YLRCDPQDHYFLL-------------------------------------------TEPP
MNPPENREYLAEVFFETFNVPGMYIAVQAVLAIVASWSRKDNNPANARLTGTVIDSGDGV
THIIPV----------------------------ADGYVIGSSIKSIPLAGKDITAFIQQ
MLVEREEP--IPASERMEMARTIKENYSFVSKDMCKEFSIMDSGNDPKSSFKKHQAIDPI
SKKPYTFDVGYEQFLAPELFFNPEIFSSDFTTPLADLVDDSIQSCPIDCRRDLYKNIILP
GGSTMFKGFGHRLQRDVRRFTDFRTQKAVQLSGGKLTPKPMEVNVVSYPYQRYAVWYGGS
VMAELPVFVQHCHSKAEYEEKGPSICRYNH-VF---------------------------
-------------------------------
>Entamoeba_moshkovskii_NWBR01000440
---------VVLDNGTGYTKIGYAGNTEPSYLIPSLIAVDSKAD----------------
-----LSTASKSTEDFDFYIGEEAENA--PKSYTKSYPLKHGQIENWTLMEMYWEQAIFK
YLRCDPQDHYFLL-------------------------------------------TEPP
MNPPENREYLAEVFFETFNVPGMYIAVQAVLAIVASWSRKGGDTSAARLTGTVIDSGDGV
THVIPV----------------------------ADGYVIGSSIKHIPLAGKDITAFIQQ
MLVEREEP--IPASERMEMAKSIKEKYSFVSKDMAKEFGIMDSGSDPKSCFRKHEAIDPI
SKKPYRFDVGYEQFLAPELFFNPEIFSSDFTTPLADIVDDVVQSCPIDCRRDLYKNIILS
GGSTMFKGFGHRLQRDVKRFTDCRAQKAAQLSGGKLSPKPMEVNVVSYPYQRYAVWYGGS
VMAELPVFVQHCHSKAEYEEKGPSICRYNH-VF---------------------------
-------------------------------
>Entamoeba_dispar_XM_001740478
---------VVLDNGTGYTKIGYAGNTEPSYLIPSLIAVDSKAD----------------
-----LTTATKSTEDFDFYIGQEAENA--PKSYTKTFPLKHGQIENWTLMEMYWEQAIFK
YLRCDPQDHYFLL-------------------------------------------TEPP
MNPPENREYLAEVFFETFNVPGMYIAVQAVLAIVASWSRKDNNPANARLTGTVIDSGDGV
THIIPV----------------------------ADGYVIGSSIKSIPLAGKDITAFIQQ
MLVEREEP--IPASERMEMARTIKENYSFVSKDMAKEFNIMDSGSDPKSSFKKHQAIDPI
SKKPYTFDVGYEQFLAPELFFNPEIFSSDFTTPLADLVDDSIQSCPIDCRRDLYKNIILS
GGSTMFKGFGHRLQRDVRRFTDFRTQKAVQLSGGKLQPKPIEVNVVSYPYQRYAVWYGGS
VMAELPVFVQHCHSKAEYEEKGPSICRYNH-VF---------------------------
-------------------------------
>Entamoeba_invadens_XM_004185955
---------VVLDNGTGYTKIGYAGNTEPSYLIPSMIAVDSSAN----------------
-----LNTCPKSTEDFDFYIGEEAEQA--PKSYTKTFPLKHGQIENWTLMEMYWEQAIFK
YLRCDPQDHYFLL-------------------------------------------TEPP
MNPPENREYLAEVFFETFNVPGMYIAVQAVLAIVASWSRKGGDKG-SVLTGTVIDSGDGV
THIIPV----------------------------AEGYVIGSAIKNIPLAGKDITAFIQQ
MLLEREEP--IPPSERMEMARTVKEKYSFVSKDMAKEFAIMEEGKDGMSSFKKHEAKDPI
TKKPYTFDVGYEQFLAPELFFNPEIFSSDFTTPLADLVDDVVQACPIDCRRDLYKNIILS
GGSTMFKGFGKRLQRDVKRFTDFRTQKTVELSGGKLTPKATEVNVVTYPYQRYAVWYGGS
VMAELPVFVQHCHSKAEYEEKGPSICRYNH-VF---------------------------
-------------------------------
>Entamoeba_invadens_AK423810
---------VVLDNGTGYTKIGYAGNTEPSYLIPSMIAVDSSAN----------------
-----LNTCPKSTEDFDFYIGEEAEQA--PKSYTKTFPLKHGQIENWTLMEMYWEQAIFK
YLRCDPQDHYFLL-------------------------------------------TEPP
MNPPENREYLAEVFFETFNVPGMYIAVQAVLAIVASWSRKGGDKG-SVLTGTVIDSGDGV
THIIPV----------------------------AEGYVIGSAIKNIPLAGKDITAFIQQ
MLLEREEP--IPPSERMEMARTVKEKYSFVSKDMAREFAIMEEGKDGMSSFKKHEAKDPI
TKKPYTFDVGYEQFLAPELFFNPEIFSSDFTTPLADLVDDVVQACPIDCRRDLYKNIILS
GGSTMFKGFGKRLQRDVKRFTDFRTQKTVELSGGKLTPA-TEVNVVTYPYQRYAVWYGGS
VMAELPVFVQHCHSKAEYEEKGPSICRYNH-VF---------------------------
-------------------------------
>Heterostelium_gloeosporum_GIPA01005611
-----------------YTKMGYAGNDDPSFIIPSTIATQTSKGKQ--------------
----TAASMKKGVEDLDFFIGDEAVAN--AKTYDVTNPIRHGQIQNWTHMEQYWEQCIFK
YLRCEPEDHYFLL-------------------------------------------TEPP
LNAPENREFTAEIMFETFNVPGLYIAVQAVLALAATWTLRNA---DRTLTGTVIDSGDGV
THVIPV----------------------------AEGYVIGSSIKHIPIAGRDITGFVQQ
LMREREPN--IPPAESLEIAKRVKEQYSYVCPDLVKEFAKYDAEP--DKWFKPIQAADAV
TNRPFNYDVGYERFLGPEIFFNPEIISSDFLTPLPKVVDDTIQSCPIDCRRGLYKNIVLS
GGSTMFKDFGRRLQRDIKRSVDFRIKRSEELSGGKIKAVPLEVNVVSHNRQRYAVWFGGS
MLASTPDFYNLCHTKAKYDEIGPSICRHNP-VFSTA------------------------
-------------------------------
