# Supplementary material for: From Molecules to Amoeboid Movement: A New Way for Understanding the Morphology Through Actin-Binding Proteins
Source: Biomolecules. 2024 Dec 11;14(12):1583. doi: 10.3390/biom14121583 (PMC11673790; doi:10.3390/biom14121583)
Supplement: Supplementary file 1 [file biomolecules-14-01583-s001.zip › S2.fasta]

>6W17_Schizosaccharomyces_pombe
--------MESAPIVLDNGTGFVKVGYAKDNFPRFQFPSIVGRPILRAEE------KT--
-----------------GN---------------------VQIKDVMVGDEAEAVRSLLQ
VKYPMENGIIRDFE---------------------------------------EMNQLWD
YTFF---------------------------------------EKLKID-PRGRKILLTE
PPMNPVANREKMCETMFERYGFGGVYVAIQAVLSLYAQGLSSGVVVDSGDGVTHIVPVYE
SVVLNHLVGRLDVAGRDATRYLISLLLRKGYAFNRTADFETVREMKEK------------
----------------LCYVSYDLELDHKLSEETTVLMRNYTLPDGRVIKVGSERYECPE
CLFQPHLVGS-EQPGLSEFIFDTIQAADVDIRKYLYRAIVLSGGSSMYAGLPSRLEKEIK
QLWFERVLHGDPA----RLPNFKVK-----------------IEDAPRRRHAVFIGGAVL
ADIMAQN-----------------------DHMWVSKAEWEEYGV-RALDKLGPRTT
>XP_003285556.1_Dictyostelium_purpureum
------M-DSNKVIVCDNGTGFVKCGFAGANFPTAIFPSMVGRPILRSEE------KI--
-----------------EN---------------------VEIKDIMVGDEAAKLRTMLQ
ITYPLENGIVRNWE---------------------------------------DITHVWD
YAFK---------------------------------------EKLKVKDPRECKILLTE
PPMNPVANRQKMVEVMFEKYGFQAVYVAIQAVLTLYAQGLLTGVVVDSGDGVTHIIPVYE
GYSIPHLTRRLDVAGRDVTRYLIKLLLLRGYAFNRTADFETIRQIKEK------------
----------------LCYVAYDVEQEKKLAQETTVLVESYTLPDGRVIKVGSERFQASE
ALFNPSLVDV-EGGGVHEQLFDCISKADRDLHQGFYQHIVLSGGSSMYPGLPSRLEKEIK
NLYLEKVLKGNKE----GLAKFKCR-----------------IEDPPRRKHMVFLGGAVL
AQLVKDR-----------------------DDFWITKKEYEEYGV-KALDKLTKLSV
>P53487.1_Acanthamoeba_castellanii
------MTDSSKVIVCDNGTGFVKCGFARSNFPASIFPSMVGRPILRSEE------KF--
-----------------DN---------------------VEIKDIMVGDEASKLRSMLQ
ITYPLDNGIVRNWE---------------------------------------DAEHVWN
YTFF---------------------------------------EKLKVD-PKDCKILLTE
PPMNPLANREKMVQVMFEKYGFKAAYIAIQAVLTLYAQGLLTGVVVDSGDGVTHIVPVYE
GFSLPHLTRRLNVAGRDVTRYLIKLLLLRGYVFNRTADFETVRQIKEK------------
----------------FCYVGYDLELEKRLALETTTLVEKYTLPDGRVIPIGAERFEAPE
CMFNPALVDQ-ESVGVGELVFDCINKADIDTRAEFYNHIVLSGGSTMYPGLPSRLEKEIK
RLYFERVAKGNKV----SMQKFKCR-----------------IEDPPRRKHMVFLGGAVL
AEIMKDK-----------------------TAFWMNKSEYEEQGP-RVLRKCF----
>XP_004353426.1_Acanthamoeba_castellanii
------MTDSSKVIVCDNGTGFVKCGFAGSNFPASIFPSMVGRPILRSEE------KF--
-----------------DN---------------------VEIKDIMVGDEASKLRSMLQ
ITYPLDNGIVRNWE---------------------------------------DAEHVWN
YTFF---------------------------------------EKLKVD-PKDCKILLTE
PPMNPLANREKMVQVMFEKYGFKAAYIAIQAVLTLYAQGLLTGVVVDSGDGVTHIVPVYE
GFSLPHLTRRLNVAGRDVTRYLIKLLLLRGYVFNRTADFETVRQIKEK------------
----------------FCYVGYDLELEKRLALETTTLVEKYTLPDGRVIRIGAERFEAPE
CMFNPALVDQ-ESVGVGELVFDCINKADIDTRAEFYNHIVLSGGSTMYPGLPSRLEKEIK
RLYFERVAKGNKV----SMQKFKCR-----------------IEDPPRRKHMVFLGGAVL
AEIMKDK-----------------------TAFWMNKSEYEEQGP-RVLRKCF----
>XP_004360449.1_Cavenderia_fasciculata
------M-DSNKVIVCDNGTGFVKCGFAGANFPTAIFPSMVGRPILRSEE------KI--
-----------------EN---------------------VEIKDIMVGDEAAKLRSNLQ
ITYPLENGIIRNWE---------------------------------------DIQHVWD
YAFK---------------------------------------EKLKVQDTRDCKILLTE
PPMNPLTNRQKMVEVMFERYGFNAVYVAIQAVLTLYAQGLLTGVVVDSGDGVTHIIPVYE
GYSIPHLTRRLDVAGRDVTRYLIKLLLLRGYAFNRTADFETVRQIKEK------------
----------------LCYVAYDVEQEKKLSQETTVLVESYTLPDGRVIKVGSERFQASE
ALFHPSLVDV-EGGGVADLLFDCIQKADRDLHKGFYQHIVLSGGSSMYPGLPSRLEKEIR
ALYLEKVLKGDEK----GLANFKCR-----------------IEDPPRRKHMVFLGGAVL
AELTKDR-----------------------PDFWVTKQEYEEKGI-KCLDKLAKLSV
>XP_004356673.1_Acanthamoeba_castellanii
------MTDSSKVIVCDNGTGFVKCGFAGSNFPASIFPSMVGRPIMRSEE------KV--
-----------------DN---------------------VEIKDIMVGDEASKLRSQLQ
ITYPLDNGIVRNWE---------------------------------------DAEHVWN
YTFM---------------------------------------EKLKVN-PRECKILLTE
PPMNPLANREKMVQVMFEKYGFKAAYIAIQAVLTLYAQGLLTGVVVDSGDGVTHIVPVYE
GFSLPHLTRRLNVAGRDVTRYLIKLLLLRGYVFNRTADFETVRQIKEK------------
----------------FCYVGYDLELEKRLALETTTLVEKYTLPDGRVIRIGAERFEAPE
CLFTPALVDQ-ESVGMGELVFDTINKADIDTRAEFYNHVVLSGGSTMYPGLPSRLEKEIK
RLYFERVAKGNKV----SMQKFKCR-----------------IEDPPRRKHMVFLGGAVL
AEIMKDK-----------------------TAFWMNKSEYDEQGP-RVLRKCF----
>KAF2078118.1_Polysphondylium_violaceum
------M-DSNKVIVMDNGTGFVKCGFAGANFPTAIFPSMVGRPILRSEE------KI--
-----------------EN---------------------VEIKDIMVGDEAAKLRSMLQ
ITYPLENGIIRNWD---------------------------------------DIQHVWD
YALK---------------------------------------EKLKVSNPRECKILLTE
PPMNPIANRQKMIEVMFEKYGFQAVYVAIQAVLTLYAQGLLTGVVVDSGDGVTHIIPVYE
GYSIPHLTRRLDVAGRDVTRYLIKLLLLRGYAFNRTADFETVRQIKEK------------
----------------LCYVAYDLEQENKLANETTVLVEQYTLPDGRVIKVGSERFQASE
ALFRPNLVDV-DGGGVHEQLFDCITKAERDLQPHFYQHIVLSGGSSMYPGLPSRLEKEIR
QLYLDRVLKGNKE----GLAKFKCR-----------------IEDPPRRKHMVFLGGAVL
AELTKDR-----------------------PDFWISKAEYEEKGV-RALDKLAKLSV
>XP_012752640.1_Acytostelium_subglobosum
------M-DSNKVIVCDNGTGFVKCGFAGANFPTAIFPSMVGRPIMRSEE------KV--
-----------------EN---------------------VEIKDIMVGDEAAKLRSMLQ
ITYPLENGIVRNWE---------------------------------------DILHVWD
YAFK---------------------------------------EKLKINNPRECKILLTE
PPMNPLANRQKMVETMFEKYGFQAVYVAIQAVLTLYAQGLLTGVVVDSGDGVTHIIPVCE
GYSIPHLTRRLDVAGRDVTRYLIKLLLLRGYAFNRTADFETVRQIKEK------------
----------------LCYVAYDLEQEKKLANETTVLVESYTLPDGRVIKVGSERFQASE
ALFHPNLVDV-DGGGVADLLFDCIQKSDRDLHKGFYEHIVLSGGSSMYPGLPSRLEKEIR
QLYLEKVLKGDAS----GMARFKCR-----------------IEDPPRRKHMVFLGGAVL
AELTKDR-----------------------NDFWITKKEYEEKGI-KCLDKLTKLTV
>XP_020435691.1_Heterostelium_album
------M-DSNKVIVCDNGTGFVKCGFAGANFPTAIFPSMVGRPILRSEE------KI--
-----------------EN---------------------VEIKDIMVGDEAAKFRSMLQ
ITYPLENGIIRNWD---------------------------------------DITHVWD
YAFK---------------------------------------EKLKISNPRECKILLTE
PPMNPLTNRQKMVETMFEKYGFQAVYVAIQAVLTLYAQGLLTGVVVDSGDGVTHIIPVYE
GYSIPHLTRRLDIAGRDVTRYLIKLLLLRGYAFNRTADFETVRQIKEK------------
----------------LCYVAYDVEQEKKLASETTVLVESYTLPDGRVIKVGQERFQASE
ALFHPGLVDV-EGGGVADLLFDCIQKSDRDLHQGFYQHIVLSGGSSMYPGLPSRLEKEIR
ALYLEKVLKGDVN----GLAKFKCR-----------------IEDPPRRKHMVFLGGAVL
AELTKDR-----------------------PDFWISKAEYEEKGI-KCLDKLTKLSV
>XP_645275.1_Dictyostelium_discoideum
------M-DSNKVIVMDNGTGFVKCGFAGANFPTAIFPSMVGRPILRSEE------KV--
-----------------EN---------------------VEIKDIMVGDEAAKLRSMLQ
ITYPLENGIIRNWD---------------------------------------DITHVWD
YALK---------------------------------------EKLKVSDPTECKILLTE
PPMNPVANRQKMIECMFEKYGFQAVYVAIQAVLTLYAQGLLTGVVVDSGDGVTHIIPVYE
GYSIPHLTRRLDVAGRDVTRYLIKLLLLRGYAFNRTADFETIRQIKEK------------
----------------LCYVAYDVQQEMKLASETTVLVENYTLPDGRVIKVGQERFQASE
ALFNPSLVDV-EGGGVHEQLFDCITKADRDLQQGFYQHIVLSGGSSMYPGLPSRLEKEIR
SLYLERVLKGNKE----GLAKFKCR-----------------IEDPPRRKHMVFLGGAVL
ADLTKDR-----------------------DDFWITKAEYMEKGF-GALDKLTKLSV
>KYR01241.1_Tieghemostelium_lacteum
------M-ESNKVIVMDNGTGFVKCGFAGANFPTAIFPSMVGRPILRSEE------KV--
-----------------EN---------------------VEIKDIMVGDEAAKLRTMLQ
ITYPLENGIVKNWE---------------------------------------DINHVWD
YALK---------------------------------------EKLKVKDTRECKILLTE
PPMNPLANRQKMVEVMFEKYGFSAVYVAIQAVLTLYAQGLLTGVVVDSGDGVTHVIPVYE
GYTIPHLTRRLDVAGRDVTRYLIRLLLLRGYAFNRTADFETVRQIKEK------------
----------------LCYVAYDTEQENKLAAETTVLVEQYTLPDGRVIKVGSERFQASE
ALFKPALVDV-DGGGIHEQLFDCITKADRDLHQAFYQHIVLSGGSSMYPGLPSRLEKEIR
QLYLDKVLKGNRE----GLARFKCR-----------------IEDPPRRKHMVFLGGAVL
AELTKDR-----------------------HDFWITKKEYEEKGI-KCLDKLTKLTV
>KAH3745257.1_Pelomyxa_schiedti
MAANEVQEARRRTIVVDNGTGFLKAGFAGANFPATIFPSMVGRPIIRSDE------RI--
-----------------GD---------------------HELKEIMVGDAAAELRANLQ
ITYPLDNGIVKNWE---------------------------------------DMCHVWD
YTFT---------------------------------------EKLHVN-PHECKILLTE
AAMNPLPNKEKMVQTMFETYGFDGVYVAVQAVLVLYAQGLLTGVVVDSGDGVTHIIPVYE
GFLLKHLVRRLDVAGSDVTKHLIKLLLLRGYAFNSTADFETVRQIKEK------------
----------------LCYCGYDLHIEEQLATETTVLVDTFALPDGRIIKVGQERYMAPE
ILFQPHMIGK-DVPGLAEQLFDSINKADRDTRAAFYSHIVLSGGTTMFPGLPSRLEKEVR
ELYLKHVLNGNRA----NLARFKCR-----------------IEDPPRRKHMVFLGGAVL
ADIMKDK-----------------------PEFWVLKSEYDEKGI-KCLQKEYTLRL
>EMD49496.1_Entamoeba_histolytica
----------MTTLVVDNGTGFVKCGFAGENFPTAIFPSMIGRPLLRSEE------KI--
-----------------GG---------------------VEIKDVMFGDEAAAVRQNLQ
ITYPLENGIIKSWN---------------------------------------DMELLWN
YTFN---------------------------------------EKLHVE-TTGKSILLTE
PPMNPQQNKKKMGEIMFEKFGFNRVYVAVQAVLVLYAQGIMTGVVVDSGDGVTHIIPVYE
GCDLPS-VKRLDVAGSDITRRLIELLLIRGYSFNRTADFETVRMLKEK------------
----------------FCYVGYDLAVENRLGTETTVLMQQYTLPDGRVIKLGPERYMAPE
ILFNPSLIGR-ESLGIHHCLFDSINQCDLDLRAELYKHVLLSGGTSMLPGLPSRLKKEVL
QLYDENAAATLKK----GSASVTSRSGNSG-SNAKKASIQIVIEDPPRRKHLVFQGGAVL
AKVIEDR-----------------------DEAWVTKAEYDEKGA-EVMLKRPSF--
>XP_001734784.1_Entamoeba_dispar
----------MSTLVVDNGTGFVKCGFAGENFPTAIFPSMIGRPLLRSEE------KI--
-----------------GE---------------------VEIKDVMFGDEAAAVRQNLQ
ITYPLENGIIKSWD---------------------------------------DMELLWN
YTFK---------------------------------------EKLHVE-TNGKSVLLTE
PPMNPLQNRKKMGEIMFEKFGFNRVYVAVQAVLVLYAQGIMTGVVVDSGDGVTHIIPVYE
GCDLPS-VKRLDVAGSDITRRLIELLLVRGYSFNRTADFETVRMLKEK------------
----------------FCYVGYDLAVENRLGTETTVLMQQYTLPDGRVIKLGPERYMAPE
ILFNPSLIGR-ESLGIHHCLFDSINQCDLDLRAELYKHVLLSGGTSMLPGLPSRLKKEVL
QLYDENAAATLKK----GSASVTSRAGNSGNSNVKKASVQIVIEDPPRRKHLVFQGGAVL
AKVIEDR-----------------------DEAWVTKAEYDEKGV-GAMLKKPGF--
>XP_657596.1_Entamoeba_histolytica
----------MTTLVVDNGTGFVKCGFAGENFPTAIFPSMIGRPLLRSEE------KI--
-----------------GG---------------------VEIKDVMFGDEAAAVRQNLQ
ITYPLENGIIKSWN---------------------------------------DMELLWN
YTFN---------------------------------------EKLHVE-TTGKSILLTE
PPMNPQQNKKKMGEIMFEKFGFNRVYVAVQAVLVLYAQGIMTGVVVDSGDGVTHIIPVYE
GCDLPS-VKRLDVAGSDITRRLIELLLIRGYSFNRTADFETVRMLKEK------------
----------------FCYVGYDLAVENRLGTETTVLMQQYTLPDGRVIKLGPERYMAPE
ILFNPSLIGR-ESLGIHHCLFDSINQCDLDLRAELYKHVLLSGGTSMLPGLPSRLKKEVL
QLYDENAAATLKK----GSASVTSRSGNSG-TNAKKASIQIVIEDPPRRKHLVFQGGAVL
AKVIEDR-----------------------DEAWVTKAEYDEKGA-EVMLKRPSF--
>BAN39721.1_Entamoeba_histolytica
----------MTTLVVDNGTGFVKCGFAGENFPTAIFPSMIGRPLLRSEE------KI--
-----------------GG---------------------VEIKDVMFGDEAAAVRQNLQ
ITYPLENGIIKSWN---------------------------------------DMELLWN
YTFN---------------------------------------EKLHVE-TTGKSILLTE
PPMNPQQNKKKMGEIMFEKFGFNRVYVAVQAVLVLYAQGIMTGVVVDSGDGVTHIIPVYE
GCDLPS-VKRLDVAGSDITRRLIELLLIRGYSFNRTADFETVRMLKEK------------
----------------FCYVGYDLAVENRLGTETTVLMQQYTLPDGRVIKLGPERYMAPE
ILFNPSLIGR-ESLGIHHCLFDSINQCDLDLRAELYKHVLLSGGTSMLPGLPSRLKKEVL
QLYDENAAATLKK----GSASVTSRSGNSG-SNAKEASIQIVIEDPPRRKHLVFQGGAVL
AKVIEDR-----------------------DEAWVTKAEYDEKGA-EVMLKRPSF--
>XP_008855715.1_Entamoeba_nuttalli
----------MTTLVVDNGTGFVKCGFAGENFPTAIFPSMIGRPLLRSEE------KI--
-----------------GG---------------------VEIKDVMFGDEAAAVRQNLQ
ITYPLENGIIKSWN---------------------------------------DMELLWN
YTFN---------------------------------------EKLHVE-TNGKSILLTE
PPMNPQQNKKKMGEIMFEKFGFNRVYVAVQAVLVLYAQGIMTGVVVDSGDGVTHIIPVYE
GCDLPS-VKRLDVAGSDITRRLIELLLIRGYSFNRTADFETVRMLKEK------------
----------------FCYVGYDLAVENRLGTETTVLMQQYTLPDGRVIKLGPERYMAPE
ILFNPSLIGR-ESLGIHHCLFDSINQCDLDLRAELYKHVLLSGGTSMLPGLPSRLKKEVL
QLYDENAAATLKK----GSASVTSRSGNTG-SNVKKASVQIVIEDPPRRKHLVFQGGAVL
AKVIEDR-----------------------DEAWVTKAEYDERGA-EAMLKRPGF--
>BAN38693.1_Entamoeba_histolytica
----------MTTLVVDNGTGFVKCGFAGENFPTAIFPSMIGRPLLRSEE------KI--
-----------------GG---------------------VEIKDVMFGDEAAAVRQNLQ
ITYPLENGIIKSWN---------------------------------------DMELLWN
YTFN---------------------------------------EKLHVE-TTGKSILLTE
PPMNPQQNKKKMGEIMFEKFGFNRVYVAVQAVLVLYAQGIMTGVVVDSGDGVTHIIPVYE
GCDLPS-VKRLDVAGSDITGRLIELLLIRGYSFNRTADFETVRMLKEK------------
----------------FCYVEYDLAVENRLGTETTVLMQQYTLPDGRVIKLGPERYMAPE
ILFNPSLIGR-ESLGIHHCLFDSINQCDLDLRAELYKHVLLSGGTSMLPGLPSRLKKEVL
QLYDENAAATLKK----GSASVTSRSGNSG-SNAKKASIQIVIEDPPRRKHLVFQGGAVL
AKVIEDR-----------------------DEAWVTKAEYDEKGA-EVMLKRPSF--
>XP_004257666.1_Entamoeba_invadens
----------MKTIVVDNGTGFVKCGFANDNIPTAVFPSMVGRPLMRSEE------KI--
-----------------GG---------------------VEIKDVMFGDEASSVRQNLQ
ITYPLENGIVKSWT---------------------------------------DMELLWK
YVFE---------------------------------------EKLHVD-THGASVLLTE
PPMNPQENKMKMGDVMFEKFGFNRVYVAVQAVLVLYAQGISTGVVVDSGDGVSHIIPVYE
GFVQNS-VKRLDVAGSDITRRLIDLLLVRGYSFNRTADFETVRMIKER------------
----------------YCYVGYDLTLENKLGTETTVLMQQYELPDGRVIKLGPERYMAPE
ILFNPSMIGK-ESAGVHQNLFDSINQCPLDTRTDLYGHIVLSGGTSMLPGLPSRLKKEVV
KLYEQNAEETRKK----GNASITTRAGSST----KKATVSVNIEDPPRRKHLVFQGGAVL
AGVIENR-----------------------DEAWVTKAEFEEKGR-QVMLKRTAV--
>BAN41637.1_Entamoeba_invadens
----------MKTIVVDNGTGFVKCGFANDNIPTAVFPSMVGRPLMRSEE------KI--
-----------------GG---------------------VEIKDVMFGDEASSVRQNLQ
ITYPLENGIVKSWT---------------------------------------DMELLWK
YVFE---------------------------------------EKLHVD-THGASVLLTE
PPMNPQENKMKMGDVMFEKFGFNRVYVAVQAVLVLYAQGISTGVVVDSGDGVSHIIPVYE
GFVQNS-VKRLDVAGSDITRRLIDLLLVRGYSFNRTADFETVRMIKER------------
----------------YCYVGYDLTLENKLGTETTVLMQQYELPDGRVIKLGPERYMAPE
ILFNPSMIGK-ESAGVHQNLFDSINQCPLDTRTDLYGHIVLSGGTSMLPGLPSRLKKEVV
KLYEQNAEETRKK----GNASITTRAGSST----KKATVSVNIKDPPRRKHLVFQGGAVL
AGVIEDR-----------------------DEAWVTKAEFEEKGR-QVMLKRTAV--
>XM_004353374_Acanthamoeba_castellanii
----------SKVIVCDNGTGFVKCGFAGSNFPASIFPSMVGRPILRSEE------KF--
-----------------DN---------------------VEIKDIMVGDEASKLRSMLQ
ITYPLDNGIVRNWE---------------------------------------DAEHVWN
YTFF---------------------------------------EKLKVD-PKDCKILLTE
PPMNPLANREKMVQVMFEKYGFKAAYIAIQAVLTLYAQGLLTGVVVDSGDGVTHIVPVYE
GFSLPHLTRRLNVAGRDVTRYLIKLLLLRGYVFNRTADFETVRQIKEK------------
----------------FCYVGYDLELEKRLALETTTLVEKYTLPDGRVIRIGAERFEAPE
CMFNPALVDQ-ESVGVGELVFDCINKADIDTRAEFYNHIVLSGGSTMYPGLPSRLEKEIK
RLYFERVAKGNKV----SMQKFKCR-----------------IEDPPRRKHMVFLGGAVL
AEIMKDK-----------------------TAFWMNKSEYEEQGP-RVLRK------
>U29609_Acanthamoeba_castellanii
----------SKVIVCDNGTGFVKCGFARSNFPASIFPSMVGRPILRSEE------KF--
-----------------DN---------------------VEIKDIMVGDEASKLRSMLQ
ITYPLDNGIVRNWE---------------------------------------DAEHVWN
YTFF---------------------------------------EKLKVD-PKDCKILLTE
PPMNPLANREKMVQVMFEKYGFKAAYIAIQAVLTLYAQGLLTGVVVDSGDGVTHIVPVYE
GFSLPHLTRRLNVAGRDVTRYLIKLLLLRGYVFNRTADFETVRQIKEK------------
----------------FCYVGYDLELEKRLALETTTLVEKYTLPDGRVIPIGAERFEAPE
CMFNPALVDQ-ESVGVGELVFDCINKADIDTRAEFYNHIVLSGGSTMYPGLPSRLEKEIK
RLYFERVAKGNKV----SMQKFKCR-----------------IEDPPRRKHMVFLGGAVL
AEIMKDK-----------------------TAFWMNKSEYEEQGP-RVLRK------
>XM_004360392_Cavenderia_fasciculata
-------------IVCDNGTGFVKCGFAGANFPTAIFPSMVGRPILRSEE------KI--
-----------------EN---------------------VEIKDIMVGDEAAKLRSNLQ
ITYPLENGIIRNWE---------------------------------------DIQHVWD
YAFK---------------------------------------EKLKVQDTRDCKILLTE
PPMNPLTNRQKMVEVMFERYGFNAVYVAIQAVLTLYAQGLLTGVVVDSGDGVTHIIPVYE
GYSIPHLTRRLDVAGRDVTRYLIKLLLLRGYAFNRTADFETVRQIKEK------------
----------------LCYVAYDVEQEKKLSQETTVLVESYTLPDGRVIKVGSERFQASE
ALFHPSLVDV-EGGGVADLLFDCIQKADRDLHKGFYQHIVLSGGSSMYPGLPSRLEKEIR
ALYLEKVLKGDEK----GLANFKCR-----------------IEDPPRRKHMVFLGGAVL
AELTKDR-----------------------PDFWVTKQEYEEKGI-KCLDKLA----
>XM_004356620_Acanthamoeba_castellanii
----------SKVIVCDNGTGFVKCGFAGSNFPASIFPSMVGRPIMRSEE------KV--
-----------------DN---------------------VEIKDIMVGDEASKLRSQLQ
ITYPLDNGIVRNWE---------------------------------------DAEHVWN
YTFM---------------------------------------EKLKVN-PRECKILLTE
PPMNPLANREKMVQVMFEKYGFKAAYIAIQAVLTLYAQGLLTGVVVDSGDGVTHIVPVYE
GFSLPHLTRRLNVAGRDVTRYLIKLLLLRGYVFNRTADFETVRQIKEK------------
----------------FCYVGYDLELEKRLALETTTLVEKYTLPDGRVIRIGAERFEAPE
CLFTPALVDQ-ESVGMGELVFDTINKADIDTRAEFYNHVVLSGGSTMYPGLPSRLEKEIK
RLYFERVAKGNKV----SMQKFKCR-----------------IEDPPRRKHMVFLGGAVL
AEIMKDK-----------------------TAFWMNKSEYDEQGP-RVLRK------
>XM_012897186_Acytostelium_subglobosum
-------------IVCDNGTGFVKCGFAGANFPTAIFPSMVGRPIMRSEE------KV--
-----------------EN---------------------VEIKDIMVGDEAAKLRSMLQ
ITYPLENGIVRNWE---------------------------------------DILHVWD
YAFK---------------------------------------EKLKINNPRECKILLTE
PPMNPLANRQKMVETMFEKYGFQAVYVAIQAVLTLYAQGLLTGVVVDSGDGVTHIIPVCE
GYSIPHLTRRLDVAGRDVTRYLIKLLLLRGYAFNRTADFETVRQIKEK------------
----------------LCYVAYDLEQEKKLANETTVLVESYTLPDGRVIKVGSERFQASE
ALFHPNLVDV-DGGGVADLLFDCIQKSDRDLHKGFYEHIVLSGGSSMYPGLPSRLEKEIR
QLYLEKVLKGDAS----GMARFKCR-----------------IEDPPRRKHMVFLGGAVL
AELTKDR-----------------------NDFWITKKEYEEKGI-KCLDKLTKLTV
>XM_003285508_Dictyostelium_purpureum
-------------IVCDNGTGFVKCGFAGANFPTAIFPSMVGRPILRSEE------KI--
-----------------EN---------------------VEIKDIMVGDEAAKLRTMLQ
ITYPLENGIVRNWE---------------------------------------DITHVWD
YAFK---------------------------------------EKLKVKDPRECKILLTE
PPMNPVANRQKMVEVMFEKYGFQAVYVAIQAVLTLYAQGLLTGVVVDSGDGVTHIIPVYE
GYSIPHLTRRLDVAGRDVTRYLIKLLLLRGYAFNRTADFETIRQIKEK------------
----------------LCYVAYDVEQEKKLAQETTVLVESYTLPDGRVIKVGSERFQASE
ALFNPSLVDV-EGGGVHEQLFDCISKADRDLHQGFYQHIVLSGGSSMYPGLPSRLEKEIK
NLYLEKVLKGNKE----GLAKFKCR-----------------IEDPPRRKHMVFLGGAVL
AQLVKDR-----------------------DDFWITKKEYEEYGV-KALDKL-----
>XM_020573619_Polysphondylium_pallidum
-------------IVCDNGTGFVKCGFAGANFPTAIFPSMVGRPILRSEE------KI--
-----------------EN---------------------VEIKDIMVGDEAAKFRSMLQ
ITYPLENGIIRNWD---------------------------------------DITHVWD
YAFK---------------------------------------EKLKISNPRECKILLTE
PPMNPLTNRQKMVETMFEKYGFQAVYVAIQAVLTLYAQGLLTGVVVDSGDGVTHIIPVYE
GYSIPHLTRRLDIAGRDVTRYLIKLLLLRGYAFNRTADFETVRQIKEK------------
----------------LCYVAYDVEQEKKLASETTVLVESYTLPDGRVIKVGQERFQASE
ALFHPGLVDV-EGGGVADLLFDCIQKSDRDLHQGFYQHIVLSGGSSMYPGLPSRLEKEIR
ALYLEKVLKGDVN----GLAKFKCR-----------------IEDPPRRKHMVFLGGAVL
AELTKDR-----------------------PDFWISKAEYEEKGI-KCLDKL-----
>XM_640183_Dictyostelium_discoideum
-------------IVMDNGTGFVKCGFAGANFPTAIFPSMVGRPILRSEE------KV--
-----------------EN---------------------VEIKDIMVGDEAAKLRSMLQ
ITYPLENGIIRNWD---------------------------------------DITHVWD
YALK---------------------------------------EKLKVSDPTECKILLTE
PPMNPVANRQKMIECMFEKYGFQAVYVAIQAVLTLYAQGLLTGVVVDSGDGVTHIIPVYE
GYSIPHLTRRLDVAGRDVTRYLIKLLLLRGYAFNRTADFETIRQIKEK------------
----------------LCYVAYDVQQEMKLASETTVLVENYTLPDGRVIKVGQERFQASE
ALFNPSLVDV-EGGGVHEQLFDCITKADRDLQQGFYQHIVLSGGSSMYPGLPSRLEKEIR
SLYLERVLKGNKE----GLAKFKCR-----------------IEDPPRRKHMVFLGGAVL
ADLTKDR-----------------------DDFWITKAEYMEKGF-GALDKL-----
>AK419680_Entamoeba_histolytica
---------EMTTLVVDNGTGFVKCGFAGENFPTAIFPSMIGRPLLRSEE------KI--
-----------------GG---------------------VEIKDVMFGDEAAAVRQNLQ
ITYPLENGIIKSWN---------------------------------------DMELLWN
YTFN---------------------------------------EKLHVE-TTGKSILLTE
PPMNPQQNKKKMGEIMFEKFGFNRVYVAVQAVLVLYAQGIMTGVVVDSGDGVTHIIPVYE
GCDLPS-VKRLDVAGSDITRRLIELLLIRGYSFNRTADFETVRMLKEK------------
----------------FCYVGYDLAVENRLGTETTVLMQQYTLPDGRVIKLGPERYMAPE
ILFNPSLIGR-ESLGIHHCLFDSINQCDLDLRAELYKHVLLSGGTSMLPGLPSRLKKEVL
QLYDENAAATLKK----GSASVTSRSGNSG-SNAKKASIQIVIEDPPRRKHLVFQGGAVL
AKVIEDR-----------------------DEAWVTKAEYDEKGA-EVMLK------
>AK421154_Entamoeba_histolytica
---------EMTTLVVDNGTGFVKCGFAGENFPTAIFPSMIGRPLLRSEE------KI--
-----------------GG---------------------VEIKDVMFGDEAAAVRQNLQ
ITYPLENGIIKSWN---------------------------------------DMELLWN
YTFN---------------------------------------EKLHVE-TTGKSILLTE
PPMNPQQNKKKMGEIMFEKFGFNRVYVAVQAVLVLYAQGIMTGVVVDSGDGVTHIIPVYE
GCDLPS-VKRLDVAGSDITRRLIELLLIRGYSFNRTADFETVRMLKEK------------
----------------FCYVGYDLAVENRLGTETTVLMQQYTLPDGRVIKLGPERYMAPE
ILFNPSLIGR-ESLGIHHCLFDSINQCDLDLRAELYKHVLLSGGTSMLPGLPSRLKKEVL
QLYDENAAATLKK----GSASVTSRSGNSG-SNAKEASIQIVIEDPPRRKHLVFQGGAVL
AKVIEDR-----------------------DEAWVTKAEYDEKGA-EVMLK------
>XM_001734732_Entamoeba_dispar
-----------STLVVDNGTGFVKCGFAGENFPTAIFPSMIGRPLLRSEE------KI--
-----------------GE---------------------VEIKDVMFGDEAAAVRQNLQ
ITYPLENGIIKSWD---------------------------------------DMELLWN
YTFK---------------------------------------EKLHVE-TNGKSVLLTE
PPMNPLQNRKKMGEIMFEKFGFNRVYVAVQAVLVLYAQGIMTGVVVDSGDGVTHIIPVYE
GCDLPS-VKRLDVAGSDITRRLIELLLVRGYSFNRTADFETVRMLKEK------------
----------------FCYVGYDLAVENRLGTETTVLMQQYTLPDGRVIKLGPERYMAPE
ILFNPSLIGR-ESLGIHHCLFDSINQCDLDLRAELYKHVLLSGGTSMLPGLPSRLKKEVL
QLYDENAAATLKK----GSASVTSRAGNSGNSNVKKASVQIVIEDPPRRKHLVFQGGAVL
AKVIEDR-----------------------DEAWVTKAEYDEKGV-GAMLK------
>XM_652504_Entamoeba_histolytica
-------------LVVDNGTGFVKCGFAGENFPTAIFPSMIGRPLLRSEE------KI--
-----------------GG---------------------VEIKDVMFGDEAAAVRQNLQ
ITYPLENGIIKSWN---------------------------------------DMELLWN
YTFN---------------------------------------EKLHVE-TTGKSILLTE
PPMNPQQNKKKMGEIMFEKFGFNRVYVAVQAVLVLYAQGIMTGVVVDSGDGVTHIIPVYE
GCDLPS-VKRLDVAGSDITRRLIELLLIRGYSFNRTADFETVRMLKEK------------
----------------FCYVGYDLAVENRLGTETTVLMQQYTLPDGRVIKLGPERYMAPE
ILFNPSLIGR-ESLGIHHCLFDSINQCDLDLRAELYKHVLLSGGTSMLPGLPSRLKKEVL
QLYDENAAATLKK----GSASVTSRSGNSG-TNAKKASIQIVIEDPPRRKHLVFQGGAVL
AKVIEDR-----------------------DEAWVTKAEYDEKGA-EVMLK------
>XM_008857493_Entamoeba_nuttalli
-------------LVVDNGTGFVKCGFAGENFPTAIFPSMIGRPLLRSEE------KI--
-----------------GG---------------------VEIKDVMFGDEAAAVRQNLQ
ITYPLENGIIKSWN---------------------------------------DMELLWN
YTFN---------------------------------------EKLHVE-TNGKSILLTE
PPMNPQQNKKKMGEIMFEKFGFNRVYVAVQAVLVLYAQGIMTGVVVDSGDGVTHIIPVYE
GCDLPS-VKRLDVAGSDITRRLIELLLIRGYSFNRTADFETVRMLKEK------------
----------------FCYVGYDLAVENRLGTETTVLMQQYTLPDGRVIKLGPERYMAPE
ILFNPSLIGR-ESLGIHHCLFDSINQCDLDLRAELYKHVLLSGGTSMLPGLPSRLKKEVL
QLYDENAAATLKK----GSASVTSRSGNTG-SNVKKASVQIVIEDPPRRKHLVFQGGAVL
AKVIEDR-----------------------DEAWVTKAEYDERGA-EAMLK------
>AK420064_Entamoeba_histolytica
---------EMTTLVVDNGTGFVKCGFAGENFPTAIFPSMIGRPLLRSEE------KI--
-----------------GG---------------------VEIKDVMFGDEAAAVRQNLQ
ITYPLENGIIKSWN---------------------------------------DMELLWN
YTFN---------------------------------------EKLHVE-TTGKSILLTE
PPMNPQQNKKKMGEIMFEKFGFNRVYVAVQAVLVLYAQGIMTGVVVDSGDGVTHIIPVYE
GCDLPS-VKRLDVAGSDITGRLIELLLIRGYSFNRTADFETVRMLKEK------------
----------------FCYVEYDLAVENRLGTETTVLMQQYTLPDGRVIKLGPERYMAPE
ILFNPSLIGR-ESLGIHHCLFDSINQCDLDLRAELYKHVLLSGGTSMLPGLPSRLKKEVL
QLYDENAAATLKK----GSASVTSRSGNSG-SNAKKASIQIVIEDPPRRKHLVFQGGAVL
AKVIEDR-----------------------DEAWVTKAEYDEKGA-EVMLK------
>AK423212_Entamoeba_invadens
-------------IVVDNGTGFVKCGFANDNIPTAVFPSMVGRPLMRSEE------KI--
-----------------GG---------------------VEIKDVMFGDEASSVRQNLQ
ITYPLENGIVKSWT---------------------------------------DMELLWK
YVFE---------------------------------------EKLHVD-THGASVLLTE
PPMNPQENKMKMGDVMFEKFGFNRVYVAVQAVLVLYAQGISTGVVVDSGDGVSHIIPVYE
GFVQNS-VKRLDVAGSDITRRLIDLLLVRGYSFNRTADFETVRMIKER------------
----------------YCYVGYDLTLENKLGTETTVLMQQYELPDGRVIKLGPERYMAPE
ILFNPSMIGK-ESAGVHQNLFDSINQCPLDTRTDLYGHIVLSGGTSMLPGLPSRLKKEVV
KLYEQNAEETRKK----GNASITTRAGSST----KKATVSVNIKDPPRRKHLVFQGGAVL
AGVIEDR-----------------------DEAWVTKAEFEEKGR-QVMLK------
>HBYB01021282_uncultured_Vexilliferidae
-------------VVCDNGTGFVKCGFAGANFPTAIFPSMVGRPILRYEE------MV--
-----------------DN---------------------LEVKDIMVGDEASALRQMLQ
ITYPLDNGIVRNWE---------------------------------------DMMHVWD
YTFN---------------------------------------EKLQID-PKQCKIMLTE
APMNPKKNREKMIETMFEKYGFQGAYISVQAVLTLYAQGLLTGVVVDSGDGVTHIVPVYQ
GFALPHLTRRLDVAGRDITRYLIKLLLLRGYAFNRTADFETVRRIKEK------------
----------------LCYVGHDLELEKRLALETTVLVEQYELPDGRIIRVGAERFEAPE
ALFNPNLIDV-ETPGVGRLLFDTIQKADIDIRKDFYDHIVLSGGSSMYPGLPSRLEKEMR
ELYLERVCKGDKE----QLKKFKCR-----------------IEDPPRRKHMVFLGGAVL
ADIMKDK-----------------------DHFWMNKSEYEEQGA-AVLKK------
>HBLA01007851_Filamoeba_nolandi
-------------IVCDNGTGFVKCGFAGSNFPASIFPSMVGRPILRSEE------KI--
-----------------DN---------------------VQLKDVMVGDEAAKLRTMLQ
ITYPLDNGIVRNWE---------------------------------------DMMYVWD
YTFY---------------------------------------EKLKVK-PEECKIMLTE
APMNPTQNRKKMIEVMFEKYKFKSAYISIQAVLTLYAQGLLTGVVVDSGDGVTHIVPVYE
GFSLPHLTRRLDVAGRDVTRYLIKLLLLRGYAFNRTADFETVRQMKEK------------
----------------LCYVGYDLELEKRLAEETTVLVESYTLPDGRIVRVGGERFEAPE
VLFEPHLIAV-EGGGMAEQLFDCINKADVDIRPEFYNHIVLSGGTTMYPGLPSRLEKEIK
RLYLEKVAKGNKA----QLAKFKCR-----------------IEDPPRRKHMVFLGGAVL
AEIMKDK-----------------------DHFWMNRSEYEEIGE-AVLKK------
>HBLF01005862_Stygamoeba_regulata
----------SKVIVCDNGTGFVKCGFAGANFPSAIFPSMVGRPILRYEE------KV--
-----------------DN---------------------VEIKDIMVGDEASRMRSMLQ
ITYPLDNGIVRNWD---------------------------------------DMSYVWD
YTFY---------------------------------------EKLKIN-PSECKIMLTE
APMNPSKNREKMIEVMFEKYGFQGAYISIQAVLVLYAQGLLTGVVVDSGDGVTHIVPVYE
GYALPHLTKRLDVAGRDITSYLIKLLLLRGYAFNRTADFETVRQIKEK------------
----------------LCYIGYDLNLEKQLALETTVLVQNFTLPDGRVIKVGAERFEAPE
ALFQPNLIDV-EAHGVGRMLFETIQKADMDTRPQFYQHIVLSGGSSMYPGLPSRLKKEIR
ELYLANVLKGDES----RLSKFKCR-----------------IEDPPRRKHMVFLGGAVL
ASIMKDK-----------------------THFWINKSEYQEVGM-ACLKKCG----
>HBLF01045545_Stygamoeba_regulata
-------------IICDNGTGFVKVGHAGANFPSAIFPSMVGRPVMRFEE------KV--
-----------------EN---------------------VEIKDIMVGDEAARLRTMLQ
CTYPLEAGIVRNWE---------------------------------------DAHHLWN
YTFF---------------------------------------ERLKVD-PKECKIMLTE
PPMNPKKNREEMVKIMFETYGFKSVYVAIQAVLVLYAQGLLTGVVVDCGDGVTHIVPVYE
GFALPHIIKRLDVAGRDITRYLIKLLLLRGYAFNRSADFETVRQIKEK------------
----------------LCYVGYDLDLERRLALETTVLVESYTLPDGRVIKVGAERFEAPE
ALFNPNLIDV-ESPGMAELLFNTIQSADIDTRTEFYNHIVLSGGSSMYPGLPSRMEKDIR
QYYLERVLKNDAS----KLAKFKCR-----------------IEDPPRRKHMVFLGGAVL
AEIMKDK-----------------------DSFWMNKAEYDEQGL-GVLKKCG----
>GIOM01036204_Cavenderia_parvispora
-------------IVCDNGTGFVKCGFAGANFPTAIFPSMVGRPILRSEE------KI--
-----------------EN---------------------VEIKDIMVGDEAAKLRSMLQ
ITYPLENGIIRNWD---------------------------------------DIKHVWE
YAFK---------------------------------------EKLKISDPRDCKILLTE
PPMNPLANRQKMVETMFEEYGFQAVYVAIQAVLTLYAQGLLTGVVVDSGDGVTHIIPVYE
GYSIPHLTRRLDVAGRDVTRYLIKLLLLRGYAFNRTADFETVRQIKEK------------
----------------LCYVAYDVEQENKLSQETTVLVESYTLPDGRVIKVGSERFQASE
ALFHPHLVDV-EGGGVADLLFDCISKADRDLHQGFYQHIVLSGGSSMYPGLPSRLEKEIR
ALYLEKVLKGDVN----GLAKFKCR-----------------IEDPPRRKHMVFLGGAVL
AELTKDR-----------------------PDFWVTKQEYEEKGI-KCLDKLA----
>GIQF01012035_Dictyostelium_rosarium
-------------IVMDNGTGFVKCGFAGANFPTAIFPSMVGRPILRSEE------KI--
-----------------EN---------------------VEIKDIMVGDEAAKLRSMLQ
ITYPLENGIIRNWD---------------------------------------DIQHVWD
YALK---------------------------------------EKLKVNNPRECKILLTE
PPMNPVANRQKMIEVMFEKYGFQAVYVAIQAVLTLYAQGLLTGVVVDSGDGVTHIIPVYE
GYSIPHLTRRLDVAGRDVTRYLIKLLLLRGYAFNRTADFETIRQIKEK------------
----------------LCYVAYDVEQEKKLASETTVLVENYTLPDGRVIKVGSERFQASE
ALFNPSLVDV-ESGGVHELLFDCIAKSDRDLHQGFYQHIVLSGGSSMYPGLPSRLEKEIR
NLYLERVLKGNKE----GLAKFKCR-----------------IEDPPRRKHMVFLGGAVL
ADLTKDR-----------------------DDFWITKAEYEEKGF-KALDKL-----
>GIOI01019896_Cavenderia_multistipes
-------------IVCDNGTGFVKCGFAGANFPTAIFPSMVGRPILRSEE------KI--
-----------------EN---------------------VEIKDIMVGDEAAKLRSMLQ
ITYPLENGIIRNWE---------------------------------------DITHVWD
YAFK---------------------------------------EKLKISNPRECKILLTE
PPMNPLANRQKMVEVMFEKYGFQAVYVAIQAVLTLYAQGLLTGVVVDSGDGVTHIIPVYE
GYSIPHLTRRLDVAGRDVTRYLIKLLLLRGYAFNRTADFETVRQIKEK------------
----------------LCYVAYDVEQEKKLAAETTVLVESYTLPDGIVIKVGSERFQASE
ALFHPHLVDV-EGGGVADLLFDCIQKADRDLHQGFYQHIVLSGGSSMYPGLPSRLEKEIR
ALYLEKVLKGDQA----GLAKFKCR-----------------IEDPPRRKHMVFLGGAVL
AELTKDR-----------------------PDFWVTKKEYEEKGI-KCLDKLA----
>GIQE01036320_Dictyostelium_gargantuum
-------------IVMDNGTGFVKCGFAGANFPTAIFPSMVGRPILRSEE------KI--
-----------------EN---------------------VEIKDIMVGDEAAKLRSMLQ
ITYPLENGIIRNWD---------------------------------------DIQHVWD
YALK---------------------------------------EKLKVSNPRECKILLTE
PPMNPIANRQKMIEVMFEKYGFQAVYVAIQAVLTLYAQGLLTGVVVDSGDGVTHIIPVYE
GYSIPHLTRRLDVAGRDVTRYLIKLLLLRGYAFNRTADFETIRQIKEK------------
----------------LCYVAYDVEQEKKLASETTVLVENYTLPDGRVIKVGQERFQASE
ALFNPSLVDV-EGGGVHEQLFDCITKADRDLHQGFYQHIVLSGGSSMYPGLPSRLEKEIR
NLYLERVLKGNKE----GLAKFKCR-----------------IEDPPRRKHMVFLGGAVL
ADLTKDR-----------------------DDFWITKAEYEEKGF-KALDKL-----
>GIPS01067074_Dictyostelium_capitatum
-------------IVMDNGTGFVKCGFAGANFPTAIFPSMVGRPILRSEE------KI--
-----------------EN---------------------VEIKDIMVGDEAAKLRSMLQ
ITYPLENGIIRNWD---------------------------------------DITHVWD
YALK---------------------------------------EKLKISNPKECKILLTE
PPMNPIANRQKMIEVMFEKYGFQAVYVAIQAVLTLYAQGLLTGVVVDSGDGVTHIIPVYE
GYSIPHLTRRLDVAGRDVTRYLIKLLLLRGYAFNRTADFETIRQIKEK------------
----------------LCYVAYDLEQEKKLASETTVLVENYTLPDGRVIKVGQERFQASE
ALFNPSLVDV-EGGGVHEQLFDCITKADRDLHSGFYQHIVLSGGSSMYPGLPSRLEKEIR
NLYLERVLKGNKE----GLAKFKCR-----------------IEDPPRRKHMVFLGGAVL
AELTKDR-----------------------DDFWITKAEYEEKGF-KALDKL-----
>GIPP01051271_Dictyostelium_brefeldianum
-------------IVMDNGTGFVKCGFAGANFPTAIFPSMVGRPILRSEE------KI--
-----------------EN---------------------VEIKDIMVGDEAAKLRSMLQ
ITYPLENGIIRNWD---------------------------------------DITHVWD
YALK---------------------------------------EKLKISNPKECKILLTE
PPMNPIANRQKMIEVMFEKYGFQAVYVAIQAVLTLYAQGLLTGVVVDSGDGVTHIIPVYE
GYSIPHLTRRLDVAGRDVTRYLIKLLLLRGYAFNRTADFETIRQIKEK------------
----------------LCYVAYDLEQEKKLASETTVLVENYTLPDGRVIKVGQERFQASE
ALFNPTLVDV-EGGGVHEQLFDCITKADRDLHSGFYQHIVLSGGSSMYPGLPSRLEKEIR
NLYLERVLKGNKE----GLAKFKCR-----------------IEDPPRRKHMVFLGGAVL
AELTKDR-----------------------DDFWITKAEYEEKGF-KALDKL-----
>GIOH01013437_Cavenderia_bifurcata
-------------IVCDNGTGFVKCGFAGANFPTAIFPSMVGRPILRSEE------KI--
-----------------EN---------------------VEIKDIMVGDEAAKLRSNLQ
ITYPLENGIIRNWE---------------------------------------DIQHVWD
YAFK---------------------------------------EKLKVQNTRDCKILLTE
PPMNPLTNRQKMVEVMFERYGFNAVYVAIQAVLTLYAQGLLTGVVVDSGDGVTHIIPVYE
GYSIPHLTRRLDVAGRDVTRYLIKLLLLRGYAFNRTADFETVRQIKEK------------
----------------LCYVAYDVEQEKKLSQETTVLVESYTLPDGRVIKVGSERFQASE
ALFHPSLVDV-EGGGVADLLFDCIQKADRDLHKGFYQHIVLSGGSSMYPGLPSRLEKEIR
ALYLEKVLKGDEK----GLATFKCR-----------------IEDPPRRKHMVFLGGAVL
AELTKDR-----------------------PDFWVTKQEYEEKGI-KCLDKLA----
>DAQZSJ010006647_Mastigamoeba_abducta
-------------IVCDNGTGFVKAGFAGANFPATVFPSMVGRPMLRTEE------KI--
-----------------GN---------------------IELKDIMVGDQAAAARSQLQ
ISYPVDNGIVRSWE---------------------------------------DMEHVWN
YTWN---------------------------------------EQLKIN-PKECKVLLTE
APMNPQANREKMIEIMFEKYGFEGVYVAVQAVLVLYAQGLLDGVVLDSGDGVTHIIPVCE
GFTLPHCIRRLDVAGSDVTRYLIKLLLLRGYAFNRTADFETVRQIKEK------------
----------------CCYTGYDLAIEEQLANETTVLTDTFTIPDGRVVKVSSERYSAPE
VLFQPHLIDV-DAAGMAEQLFDSIQKADIDLRSKFYSHIVLSGGSTMFPGLPSRLEKEIR
QLYLDKVLKGDRS----KLGKFKCR-----------------IEDPPRRKHMVFLGGAVL
ADIMKDR-----------------------PEFWISKREYDELGV-KAAHKTFKLTT
>GIPA01039636_Heterostelium_gloeosporum
-------------IVCDNGTGFVKCGFAGANFPTAIFPSMVGRPILRSEE------KI--
-----------------EN---------------------VEIKDIMVGDEAAKFRSMLQ
ITYPLENGIIRNWD---------------------------------------DITHVWD
YAFK---------------------------------------EKLKVNNPRECKILLTE
PPMNPLTNRQKMVETMFEKYGFQAVYVAIQAVLTLYAQGLLTGVVVDSGDGVTHIIPVYE
GYSIPHLTRRLDIAGRDVTRYLIKLLLLRGYAFNRTADFETVRQIKEK------------
----------------LCYVAYDVEQEKKLASETTVLVESYTLPDGRVIKVGQERFQASE
ALFHPGLVDV-EGGGVADLLFDCIQKSDRDLHQGFYQHIVLSGGSSMYPGLPSRLEKEIR
ALYLEKVLKGDVN----GLAKFKCR-----------------IEDPPRRKHMVFLGGAVL
AELTKDR-----------------------HDFWISKAEYEEKGI-KCLDKL-----
>GDRG01008543_Physarum_polycephalum
------M--SNKTVVCDNGTGFVKCGFAGANFPTAIFPSMVGRPMLRSEE------KV--
-----------------EN---------------------LEIKDIMVGDEAAKLRTMLQ
ITYPLDNGIVRNWE---------------------------------------DIMYVWD
YAFN---------------------------------------EKLKIN-PRECKILLTE
APMNPHQNRQKMVETMFEKYQFEGVYVAIQAVLTLYAQGLLTGVVVDSGDGVTHIIPVFE
GFSLPHLTRRLDVAGRDVTRYLIKLLLLHGYAFNRTADFETVRQIKEK------------
----------------LCYVAYDVAEEEQLSNETTVLVENYTLPDGRVIKVGRERFQAPE
ALFKPHLVDV-DGMGMAEQLFDCINKADIDTRPQFYSHIVLSGGSSMYPGLPSRLEKEIK
NLYLQKVLKGDRS----KLAKFKCR-----------------IEDPPRRKHMVFLGGAVL
AEIMKDR-----------------------QEFWMSRKEYEEKGI-QVASR------
>HBKP01018377_Vannella_sp.
-------------IVCDNGTGFVKVGYAGANFPAHIFPSMVGRPILRFEE------KI--
-----------------DN---------------------VELKDVMVGDKAATLRSFLD
IKYPLDNGIVRNWD---------------------------------------DMLHLYD
YTFE---------------------------------------EKLKIN-PSECRIMLTE
APMNPKKNREKMVEVMFEKYGFKSAYISIQAVLVLYAQGLLTGVVVDSGDGVTHIVPVYD
GFALPHLTKRLDVAGRDVTKYLIKLLQLRGYYFNRTADFETVRQIKEK------------
----------------LCYVGHDLDLERKLALETTILVEPYELPDGRIVRVGAERFEAPE
ALFEPNRIDV-DSPGMAEQLFQTIQGADMDIRSDLYNHIVLSGGSSMYPGLPSRLEKEIR
SLYLDRVLKGNDA----TLHKFKVR-----------------IEDPPRRKHMVFLGGAVL
ADIMKDK-----------------------DAFWMNKTEYEEMGV-NVLQK------
>GELP01001322_Gocevia_fonbrunei
------M--SKNVIVCDNGTGFVKCGFAGSNFPHAIFPSMVGRPIMRYEE------KI--
-----------------DN---------------------VEVKDIMVGDEAAKLRSMLQ
VTYPLDNGIVRNWE---------------------------------------DAKHVWN
YTFF---------------------------------------ERLKIN-PKECKIMLTE
PPMNPAINREKMIQVMFEEYGFNACYIAIQAVLTLYAQGLLTGVVVDSGDGVTHIVPVYE
GFSLPHLIKRLNVAGRDVTRYLIKLLLLRGYAFNRTADFETVRQIKEK------------
----------------LCYVGCDLELEKRLALETTVLIKKYKLPDGRVIKVGRERFEAPE
CMFNPGLIDV-EQPGMGEMVFDTINKADIDTRAEFYNHIVLSGGSTMYPGLPSRLEKEIR
DLFTAQAVKADRVKGAENAKRFKCR-----------------IEDPPRRKHMVFLGGAVL
AEIMKDK-----------------------TAFWMNKSEYEESGA-AAV--------
>GELU01002815_Vermistella_antarctica
----------SNVIVCDNGTGFVKCGFAGANFPTAIFPSMVGTPILRYEE------KV--
-----------------DN---------------------VEIKDVMVGDEAARVRNMLE
IRYPLENGIVRNWE---------------------------------------GARHLWD
YTFN---------------------------------------EKLKIN-TPDCKIMLTE
PPGNPKANREKMLEVMFETYNFKACYVSIQAVLTLYAQGLLTGVVVDSGDGVTHIVPVCQ
GFSLPHLTKRLDVAGRDITRYLIKLLLLRGYAFNRTADFETVRALKEK------------
----------------LCYVGYDLDLEKQLALETTVLVQPYKLPDGRIIKVGAERFEAPE
ALFSPHLIDV-EKGGMADLLFECIQGADIDCRTDFYNHIVLSGGSTMYPGLPSRLEKDIR
ALYLEKVLKGDES----RLSKFKCR-----------------IEDPPRRKHMVFLGGAVL
AEIMKDK-----------------------DHFWMNKSEYDEIGL-GVLKK------
>HBXS01011182_uncultured_Vannella
-------------IVCDNGTGFVKVGYAGANFPAHIFPSMVGRPILRFEE------KI--
-----------------DN---------------------VEIKDVMVGDEAARLRSFLD
IKYPLDNGVVRNWD---------------------------------------DMEILYD
YTFF---------------------------------------EKLKTD-PKDDKIMLTE
APMNPKKNREKMIECMFEKYGFKGCYIAIQAVLVLYAQGLLTGVVVDSGDGVTHIVPVYE
GFALPHLTKRLDVAGRDVTKYLIKLLQLRGYYFNRTADFETVRQIKEK------------
----------------LCYVGFDLRQEQKLALETTILVEPYELPDGRVIKVGAERFEAPE
ALFEPNRIDV-DAKGMAEMLYDTIQSADIDTRAEFYNHIVLSGGSSMYPGLPSRLEKEIR
ALYLERTLKGKKD----TMHKFRCR-----------------IEDPPRRKHMVFLGGAVL
AEIMKDR-----------------------DHFWMNKSEYDEMGV-NVLRK------
>GELS01000438_Thecamoeba_quadrilineata
-------------IICDNGTGFVKCGFAGSNFPAAIFPSLVGRPILRFEE------STAT
EKKVVVSDGTTKTEGPKEN---------------------VIIKDIMVGEEAQKNRNALQ
ITYPLEHGIVRNWE---------------------------------------DIEHIWN
YTFT---------------------------------------EKLKIN-PKDSKILLTE
PPMNPLENRKKMVEVMFEKYGFAGVYISIQAVLVLYAQGLLTGVVVDSGDGVTHIIPVCE
GFALPHLTKRIDVAGRDITRYLIKLLLLRGYAFNRTADFETVRQVKEK------------
----------------LCYVGYDLDLERKLALETTVLVEPYTLPDGRVIRVGAERYQAPE
LLFNPNLEGL-ECAGLSDQLFKTIQSADIDLRPQFYQHIVLSGGSSMYPGLPSRLEKDVK
DLYLKNVLKGDKE----RLKKFKIR-----------------IEDPPRRKHMVFLGGAVL
ADVMKDK-----------------------ADFWISYKEYQEKGA-NCIDKL-----
>GJZG01084226_Acanthamoeba_castellanii
----------SKVIVCDNGTGFVKCGFAGSNFPASIFPSMVGRPILRSEE------KF--
-----------------DN---------------------VEIKDIMVGDEASKLRSMLQ
ITYPLDNGIVRNWE---------------------------------------DAEHVWN
YTFF---------------------------------------EKLKVD-PKDCKILLTE
PPMNPLANREKMVQVMFEKYGFKAAYIAIQAVLTLYAQGLLTGVVVDSGDGVTHIVPVYE
GFSLPHLTRRLNVAGRDVTRYLIKLLLLRGYVFNRTADFETVRQIKEK------------
----------------FCYVGYDLELEKRLALETTTLVEKYTLPDGRVIRIGAERFEAPE
CMFNPALVDQ-ESVGVGELVFDCINKADIDTRAEFYNHVVLSGGSTMYPGLPSRLEKEIK
RLYFERVAKGNKV----SMQKFKCR-----------------IEDPPRRKHMVFLGGAVL
AEIMKDK-----------------------TAFWMNKSEYEEQGP-RVLRK------
>DAQZSK010023278_Mastigella_eilhardi
-------------IVCDNGTGFLKAGFAGANFPATIFPSMVGRPILRSEE------RV--
-----------------NN---------------------VELKDIMVGDEAAELRSMLQ
ISYPLDNGIVRSWE---------------------------------------DMEYVWD
YTWE---------------------------------------QKLKIN-PRECKVLLTE
APKNPLSNRQKMVQTMFEKYQFQGVYVAVQAVLVLYAQGLLTGVVVDSGDGVTHIIPVYE
GFDLPHLVHRLDVAGSDVTRYLIKLLLLRGYAFNRTADFETVRQIKEK------------
----------------VCYCGYDLAIEEQLATETTVLVDTFELPDGRIIKVGQERYMAPE
ILFQPHLIDT-DVPGLADQLFDTINKADVDTRSAFYQHIVLSGGTTMFPGLPSRLEKEMK
KLYLDKVLKGNTA----LLSKFKCR-----------------IEDPPRRKHMVFLGGAVL
AEIMKDR-----------------------PDFWMLKSEYDEKGI-AVLNKV-----
>HBGL01011129_Sexangularia_sp.
-------------VICDNGTGFVKCGFAGANFPTSIFPSMVGRPIFRAEE------KV--
-----------------EG---------------------LEVKDIMVGDEAAKLRMMLQ
ITYPLENGIVRNWE---------------------------------------EAEYLWD
YTFS---------------------------------------EKLHIN-SSECKILLTE
PPMNPKKNRERLAQVMFEKYGFQAVYVAIQAVLVLYAQGLLTGVIVDSGDGVTHVVPVYQ
GFSLPHLTRRLDVAGRSVTKYLIKLMLLRGYAFNRTADFETVRQIKEK------------
----------------LCYVAYDTQFEQKLAHETTVLSKTYELPDGRVIRVSKERFEAPE
CLFQPHLIDI-DGGGMGDILFDSINKADMDTRQEFYNHIVLSGGTSMYPGLPSRLEKEVR
SLYLKKVANNDFS----RMQKFKVR-----------------IEDPPRRRNMVFLGGAVL
GGIMKDR-----------------------ESFWVSKKEWEEQGP-RALAKL-----
>IACZ01001928_Vannella_sp.
----------------------VKVGFAGANFPEHIFPAIVGRPMLRFEE------KV--
-----------------DN---------------------VEIKDIMVGDEASKVRSMLD
IRYPLDNGIVRNWE---------------------------------------DMRHLYD
YTFN---------------------------------------EKLKVN-PRECKILLTE
PPMNPKGNREKMVQEMFETYGFSGVYVAIQAVLVLYAQGLLTGVVVDSGDGVTHIIPVYE
GFSLPHLTHRLDVAGRDITNYLIKLLQLRGYYFNRSADFETVRQIKEK------------
----------------LCYVACDLDLEKRLATDTTILMQPYELPDGRIIKVGAERFEAPE
ALFEPSRIGI-ELPGLSQQLFNTIQAADIDLRQTFYQHIVLSGGTTMYPGLPSRVENDIR
SLYLEKILKGDTA----ALSKFKCR-----------------IEDPPRRKHMVFLGGAVL
AQIMKDK-----------------------DHFWMNKSEYDEVGT-NILRK------
>GKKX01051299_Endolimax_sp.
-------------IVCDNGTGFVKAGFAGANFPAATFPSMVGRPILRSEE------KV--
-----------------NS---------------------IPLKDIMVGDEASAARSQLQ
ITYPLDNGVVRSWE---------------------------------------DMEHVWD
YTWN---------------------------------------ERLHIN-PRECKVLLTE
APMNPRKNREKMVEVMFEKYGFHGVYVAVQAVLVLYAQGLLDGVVLDSGDGVTHVIPVCE
GYSMPNLVRRLDIAGSDVTRYLIKLLLLRGYAFNRTADFETVRQIKEK------------
----------------LCYVGYDLAIEEQLATETTTLVDTFTIPDGRVIRLGQERYLAPE
VLFQPHLIDV-DAMGMADQLFDCIQKADIDLRSKFYQHIVLSGGTTMFPGLPSRLEKEIK
QLYLDRVLKGRKE----LLAKFKCR-----------------IEDPPRRRHMVFLGGAVL
ADIMKDR-----------------------DEFWMLKREWDEQGP-RVLEKTFKLTT
>GKKW01014206_Rhizomastix_vacuolata
------------PIVCDNGTGFVKAGFAGSNFPHSIFPSMVGRPILRSEE------KV--
-----------------GS---------------------VELKDIMVGDEAAQLRSNLQ
ITYPLDNGVIRNWE---------------------------------------DMGHLWD
YTFY---------------------------------------QRLKVE-TRGAKILLTE
APMNPQKNREQMVSTMFERYGFSGVYVAVQAVLVLYAQGLLTGVVVDSGDGVTHIIPVFE
GYSLPHLTRRLDVAGSDVTRYLIKLMLLRGYALNRTADFETVRQMKER------------
----------------HCYVGYDLRVEEQLANETTVLVEEYNLPDGRTVKMGRERYMAPE
ILFQPRLIDV-DANGVAEQLFDCINKADVDTRPDFYQHIVLSGGSTMFPGLPSRLEKDIR
QLYLERICRGNRE----QAKKFKCH-----------------IEDPPRRKHMVFLGGAVL
AKIMKDR-----------------------PEFWISKREYDERGV-AAISK------
>GIOY01027751_Hagiwaraea_rhizopodium
-------------IVCDNGTGFVKCGFAGANFPTAIFPSMVGRPILRSEE------KV--
-----------------EN---------------------VEIKDIMVGDEAAKLRTMLQ
ITYPLENGIVRNWD---------------------------------------DINHVWD
YAFN---------------------------------------EKLKIEDTRDCKILLTE
PPMNPLANRQKMVEVMFEKYGFQAVYVAIQAVLTLYAQGLLTGVVVDSGDGVTHIIPVYD
GYSMPHLIRRLDVAGRDVTRYLIRLLLLRGYAFNRTADFETVRQIKEK------------
----------------LCYVAYDLEQENKLAAETTVLVESYTLPDGRVIKVGSERFQASE
ALFKPSLVDV-DGGGVHEQLFDCITKSDKNLHQAFYQHIVLSGGSSMYPGLPSRLEKEIR
QLYLERVLKGNKE----GLAKFKCR-----------------IEDPPRRKHMVFLGGAVL
ADLTKDR-----------------------QDFWITKKEYDEMGV-KCLDKL-----
>HBYL01020773_uncultured_Tubulinea
-------------IVCDNGTGFVKCGFAGANFPTAIFPSMVGRPILRSEE------KV--
-----------------EG---------------------VQIKDIMVGDEAALLRSMLQ
ISYPLDNGIVRNWD---------------------------------------DILHIWD
YTFN---------------------------------------EKLKIN-CEDCKILLTE
PPLNPLKNRKKMLEVMFEKYGFKSAYVAIQAILTLYAQGLLTGVVVDSGDGVTHVVPVYE
GFALPHLTQRIDVAGRDVTKYLIKLLLLRGYAFNRTADFETVRQIKEQ------------
----------------VCYAGYDLKLENVLAQETTTLVQQYKLPDGRVIKVGRERFMAPE
ALFQPGLVDV-ESMGMAEAVFNCIQKADMDTRPEFYQHIVLSGGSTMYPGLPSRLEKDIR
SLYAERCAKGNPD----VIRKFKCR-----------------IEDPPRRKHMVFLGGAVL
AEIMKDK-----------------------DSFWVNKNEWQEQG-------------
>HBSP01015409_Pessonella_sp.
-------------IVCDNGTGFVKCGFAGANFPTSIFPSMVGRPIMRAEA------KV--
-----------------DN---------------------IEIKDIMVGDEAAKLRMMLQ
ITYPLENGIVRNWD---------------------------------------DVEHVWD
YTFN---------------------------------------EKLRID-PSQCKIMLTE
PPMNPRKNRERLVQIMFEKYGYQACYVAIQAVLTLYAQGLLTGVVVDSGDGVTHIVPVYE
GFSLPHLTRRLDVAGRAVTRYLIKLMLLRGYAFNRTADFETVRQIKEK------------
----------------HCYVAFDTQFENKLAHDTTVLIKTYELPDGRVIKVGKERFEAAE
CLFQPHLIDV-EGNGMAEMLFDCIDKADVDTRPDFYNHIVLSGGSSMYPGLPSRLEKDLR
HLWMRKRGGNDLN----RMREFKCR-----------------IEDPPRRKHMVFLGGAVL
AEIMKDK-----------------------DHFWMNRQEYLEQGF-EVLKK------
>GIOX01011204_Raperostelium_potamoides
------M-ESNKVIVCDNGTGFVKTGFAGANFPTAIFPSMVGRPILRSEE------KV--
-----------------EN---------------------VEIKDIMVGDEAAKLRTMLQ
ITYPLENGIVRNWD---------------------------------------DIQHVWD
YAFK---------------------------------------EKLKIKDTRECKILLTE
PPMNPLANRQKMVEVMFEKYGFQAVYVAIQAVLTLYAQGLLTGVVVDSGDGVTHIIPVYE
GYSIPHLTRRLDVAGRDVTRYLIRLLLLRGYAFNRTADFETVRQIKEK------------
----------------LCYVAYDLEQENKLAAETTVLVEQYTLPDGRVIKVGSERFQASE
ALFKPSLVDV-DGGGVHEQLFDCITKADRNLHQGFYQHIVLSGGSSMYPGLPSRLEKEIR
QLYLDRVLKGDKS----GLARFKCR-----------------IEDPPRRKHMVFLGGAVL
AELTKDR-----------------------HDFWISRQEYEEKGV-KCLDKL-----
>GELR01000581_Clydonella_sp.
-------------IVCDNGTGFVKCGYAGANFPASIFPSMVGRPILRFEE------KV--
-----------------DN---------------------VEIKDVMVGDEAAKLRSMLD
IKYPLANGIVRNWE---------------------------------------DMEHLWN
YTFF---------------------------------------EKLKIQ-PKDCKIMLTE
PPMNPKKNREIMIKNIFGQYGFKACYIAIQAVLVLYAQGLLTGVVVDSGDGVTHVVPVYE
GFALPHLTKRLDVAGRDITQYLIKLLQLRGYYFNRTADFETVRLIKEK------------
----------------LCYVAFDINQERKLARETTVLVEPYTLPDGRVIKVGAERFEAAE
ALFEPARIDV-ERGGMAQQLFDTINGADIDTRAEFYQHIVLSGGSSMYPGLPSRLEKEVR
RLYLEVVLKGEEQ----HMAKFKCR-----------------IEDPPRRKHMVFLGGAVL
AEIMKDK-----------------------DNFWMNKSEYDSMGV-EVLKK------
>GJFI01002648_Pelomyxa_schiedti
-------------IVVDNGTGFLKAGFAGANFPATIFPSMVGRPIIRSDE------RI--
-----------------GD---------------------HELKEIMVGDAAAELRANLQ
ITYPLDNGIVKNWE---------------------------------------DMCHVWD
YTFT---------------------------------------EKLHVN-PHECKILLTE
AAMNPLPNKEKMVQTMFETYGFDGVYVAVQAVLVLYAQGLLTGVVVDSGDGVTHIIPVYE
GFLLKHLVRRLDVAGSDVTKHLIKLLLLRGYAFNSTADFETVRQIKEK------------
----------------LCYCGYDLHIEEQLATETTVLVDTFALPDGRIIKVGQERYMAPE
ILFQPHMIGK-DVPGLAEQLFDSINKADRDTRAAFYSHIVLSGGTTMFPGLPSRLEKEVR
ELYLKHVLNGNRA----NLARFKCR-----------------IEDPPRRKHMVFLGGAVL
ADIMKDK-----------------------PEFWVLKSEYDEKGI-KCLQK------
>GIOO01014730_Raperostelium_gracile
----------SKVIVCDNGTGFVKCGFAGANFPTAIFPSMVGRPILRSEE------KI--
-----------------EN---------------------VEIKDIMVGDEAAKLRTMLQ
ITYPLENGIVRNWD---------------------------------------DITHVWD
YAFK---------------------------------------EKLKIKDTRDCKILLTE
PPMNPLANRQKMVEVMFEKYGFQAVYVAIQAVLTLYAQGLLTGVVVDSGDGVTHIIPVYE
GYSIPHLTRRLDVAGRDVTRYLIRLLLLRGYAFNRTADFETVRQIKEK------------
----------------LCYVAYDLEQENKLAAETTVLVESYTLPDGRVIKVGSERFQASE
ALFKPSLVDV-DGGGVHEQLFDCITKADRNLHQGFYQHIVLSGGSSMYPGLPSRLEKEIR
QLYLDRVLKGDKS----GLQRFKCR-----------------IEDPPRRKHMVFLGGAVL
AELTKDR-----------------------PDFWISKKEYEELGATRCLDKLTKLT-
>GIPF01019980_Tieghemostelium_menorah
-------------IVMDNGTGFVKCGFAGANFPTSIFPSMVGRPILRSEE------KV--
-----------------EN---------------------VEIKDIMVGDEAAKLRSMLQ
ITYPLENGIIRNWD---------------------------------------DILNVWD
YAFK---------------------------------------EKLKVKDTKECKILLTE
PPMNPLSNRQKMVEVMFEKYGFQAVYVAIQAVLTLYAQGLLTGVVVDSGDGVTHVIPVYE
GYSIPHLTRRLDVAGRDVTRYLIRLLLLRGYAFNRTADFETVRQIKEK------------
----------------LCYVAYDLDQESKLAAETTTLVEQYTLPDGRVIKVGSERFQASE
ALFKPALVDV-DGGGIHEQLFDCITKADRDLHQGFYQHIVLSGGSSMYPGLPSRLEKEIR
QLYLDRVLKGNRE----GLAKFKCR-----------------IEDPPRRKHMVFLGGAVL
AELTKDR-----------------------HDFWVTKKEYEEKGI-KCLDKL-----
>GION01008185_Raperostelium_australe
-------------IVCDNGTGFVKCGFAGANFPTAIFPSMVGRPILRSEE------KI--
-----------------EN---------------------VEIKDIMVGDEAAKLRTMLQ
ITYPLENGIVRNWD---------------------------------------DITHVWD
YAFK---------------------------------------EKLKIKDTRECKILLTE
PPMNPIANRQKMVETMFEKYGFQAVYVAIQAVLTLYAQGLLTGVVVDSGDGVTHIIPVYE
GYSIPHLTRRLDVAGRDVTRYLIRLLLLRGYAFNRTADFETVRQIKEK------------
----------------LCYVAYDLEQENKLAAETTVLVESYTLPDGRVIKVGPERFQASE
ALFKPSLVDV-DGGGIHEQLFDCITKADKNLHQSFYQHIVLSGGSSMYPGLPSRLEKEIR
QLYLERVLKGDKS----GLQRFKCR-----------------IEDPPRRKHMVFLGGAVL
AELTKDR-----------------------HDFWISRKEYEEQGV-RCLDKL-----
>HBKR01040389_Paramoeba_aestuarina
----------------DNGTGFVKCGFANSNFPHAIFPCMVGRPVLRFEE------KI--
-----------------GN---------------------VQIKDIMIGDEATRLRNMLQ
ITYPLDNGIVRNWD---------------------------------------DMLHVWD
YTFN---------------------------------------EKLKIQ-PNQCKIMLTE
APQNPMKNRQMMIETMFEKYGFMSTYISIQAVLVLYAQGLLTGVVVDSGDGVTHIVPVYE
GYALPFLTKRLDVAGRDITRYLIKLLLLRGYAFNRTADFDTVRQIKEK------------
----------------LCYVGYDLDIERQLALETTILVEKYELPDGRIIKVGAERYEAPE
ALFQPGLLGAGDGGGVSDLLFEVINKAELDIRSEFYQHIVLSGGSSMYPGLPSRIERDIR
KLYLDRVLKGDEA----RLEKFKCR-----------------IEDPPRRKHMVFLGGAVL
AGIMKDK-----------------------ESFWMNKNEWHEEGH-KILRKCG----
>GEWA01014608_Paramoeba_pemaquidensis
----------------DNGTGFVKCGFANSNFPHAIFPCMVGRPVLRFEE------KI--
-----------------GN---------------------VQIKDIMIGDEATRLRNMLQ
ITYPLDNGIVRNWD---------------------------------------DMLHVWD
YTFN---------------------------------------EKLKIN-ANECKIMLTE
APQNPMKNRQMMIETMFEKYGFMSTYISIQAVLVLYAQGLLTGVVVDSGDGVTHIVPVYE
GYALPFLTKRLDVAGRDITRYLIKLLLLRGYAFNRTADFDTVRQIKEK------------
----------------LCYVGFDLDIERQLALETTILVEKYELPDGRVIKVGAERYEAPE
ALFQPGLLGAGDGGGVSDLLFEVISKAEVDIRSEFYQHIVLSGGSSMYPGLPSRIERDIR
KLYLDRVLKGDEA----RLEKFKCR-----------------IEDPPRRKHMVFLGGAVL
AGIMKDK-----------------------ESFWMNKSEWQEEGH-KILRKCG----
>GJZG01084233_Acanthamoeba_castellanii
----------SKVIVCDNGTGFVKCGFAGSNFPASIFPSMVGRPILRSEE------KF--
-----------------DN---------------------VEIKDIMVGDEASKLRSMLQ
ITYPLDNGIVRNWE---------------------------------------DAEHVWN
YTFFGTFHHHQQLLPLLLVFLSSFQCFATIDRVANQSNALDVTEKLKVD-PKDCKILLTE
PPMNPLANREKMVQVMFEKYGFKAAYIAIQAVLTLYAQGLLTGVVVDSGDGVTHIVPVYE
GFSLPHLTRRLNVAGRDVTRYLIKLLLLRGYVFNRTADFETVRQIKEK------------
----------------FCYVGYDLELEKRLALETTTLVEKYTLPDGRVIRIGAERFEAPE
CMFNPALVDQ-ESVGVGELVFDCINKADIDTRAEFYNHVVLSGGSTMYPGLPSRLEKEIK
RLYFERVAKGNKV----SMQKFKCR-----------------IEDPPRRKHMVFLGGAVL
AEIMKDK-----------------------TAFWMNKSEYEEQGP-RVLRK------
>GKKW01014207_Rhizomastix_vacuolata
------------PIVCDNGTGFVKAGFAGSNFPHSIFPSMVGRPILRSEE------KV--
-----------------GS---------------------VELKDIMVGDEAAQLRSNLQ
ITYPLDNGVIRNWE---------------------------------------DMGHLWD
YTFY---------------------------------------QRLKVE-TRGAKILLTE
APMNPQKNREQMVSTMFERYGFSGVYVAVQAVLVLYAQGLLTGVVVDSGDGVTHIIPVFE
GYSLPHLTRRLDVAGSDVTRYLIKLMLLRGYALNRTADFETVRQMKER------------
----------------HCYVGYDLRVEEQLANETTVLVEEYNLPDGRTVKMGRERYMAPE
ILFQPRLIDV-DANGVAEQLFDCINKADVDTRPDFYQHIVLSGGSTMFPGLPSRLEKDIR
QLYLERICRGNRE----QAKKFKCH-----------------IEDPPRRKHMVFLGGAVL
AKIMKDRVCLCCLVAFSLIVYSHFICLIFQPEFWISKREYDERGV-AAISK------
>GIBP01003616_Arcella_intermedia
-------MDTSKIVICDNGTGFVKCGFAGAQFPHSIFPSMVGRPLLQTSE------KV--
-----------------DG---------------------REVKDIMVGEEAAALRHMLK
ISYPLANGQVVDWE---------------------------------------DIDHVWN
YTFN---------------------------------------ERLHVD-PKECKILLTE
PPLNPTKNREQMIQRMFEKYQFQGLYIAIQAYLTLYAQGLLTGVVVDSGDGVTHIVPVYE
GFSLPHHTARINIAGRDVTQHLINLLLLRGYAFNRTADFETVRQIKEK------------
----------------LCYVGYDLKLENQLALDTTVLVAKYKLPDGRVIKLGQERYLAPE
CLFNPSLLGK-DEAGVSDVLFKVINNADVDIRQAFYDHIVLSGGTTMYPGLPSRLEKDLR
ELYATKL-----K----TEKPLKCR-----------------IEDPPRRKHMVFVGGAVL
AELMKEK-----------------------ADFWVFKSEYEEKGMQYCLDKL-----
>LEOU01000276_Balamuthia_mandrillaris
-------------IVCDNGTGFVKTGFAGANFPTSIFPSMVGRPIMRYEE------KF--
-----------------DN---------------------VEIKDIMVGDEASKLRSMLQ
ITYPLDNGIVRNWE---------------------------------------DAGYVWD
YAFF---------------------------------------EKLKIN-PRESKILLTE
PPMNPKANREKMVQTMFEKYGFQGCYIAIQAVLTLYAQGLLTGVVVDSGDGVTHIVPVYE
GFSLPHLTRRLNVAGRDVTRYLIKLLLLRGYAFNRTADFETVRQIKEK------------
----------------LCYVGYDLELEKRLALETTVLIEKYTLPDGRVIKVGRERFEAPE
CMFNPNLVDI-ETPGMGELVFDCINKADIDTRAEFYNHIVLSGGSTMYPGLPSRLEKEIR
RLYFERVLKGNKA----AMAKFKCR-----------------IEDPPRRKHMVFLGGAVL
AEIMKDK-----------------------PAFWMNKSEYDEQGV-NVLRK------
>FLTF01000493_Dictyostelium_deminutivum
---------------------FVKCGFAGANFPTAIFPSMVGRPILRSEE------KV--
-----------------EN---------------------VEIKDIMVGDEAAKLRSMLQ
ITYPLENGIIRNWE---------------------------------------DITHVWD
YAFK---------------------------------------EKLKVSNPRDCKILLTE
PPMNPLANRQKMVEVMFEKYGFNALYVAIQAVLTLYAQGLLTGVVVDSGDGVTHIIPVYE
GYSIPHLTRRLDVAGRDVTRYLIKLLLLRGYAFNRTADFETVRQIKEK------------
----------------LCYVAYDVEQENKLANETTVLVESYTLPDGRVIKVGSERFQASE
ALFRPQLIDV-AGEGVAGLLFDCIQKADRDLHQSFYQHIVLSGGSSMYPGLPSRLEKEIR
QLYLEKVLKGDQA----GLAKFKCR-----------------IEDPPRRKHMVFLGGAVL
AELTKDR-----------------------DDFWVTKKEYEEKGI-KCLDKLAKLTV
>RBCH01002048_Dictyostelium_purpureum
---------------------FVKCGFAGANFPTAIFPSMVGRPILRSEE------KI--
-----------------EN---------------------VEIKDIMVGDEAAKLRTMLQ
ITYPLENGIVRNWE---------------------------------------DITHVWD
YAFK---------------------------------------EKLKVKDPRECKILLTE
PPMNPVANRQKMVEVMFEKYGFQAVYVAIQAVLTLYAQGLLTGVVVDSGDGVTHIIPVYE
GYSIPHLTRRLDVAGRDVTRYLIKLLLLRGYAFNRTADFETIRQIKEK------------
----------------LCYVAYDVEQEKKLAQETTVLVESYTLPDGRVIKVGSERFQASE
ALFNPSLVDV-EGGGVHEQLFDCISKADRDLHQGFYQHIVLSGGSSMYPGLPSRLEKEIK
NLYLEKVLKGNKE----GLAKFKCR-----------------IEDPPRRKHMVFLGGAVL
AQLVKDR-----------------------DDFWITKKEYEEYGV-KALDKL-----
>JABXOD010034583_Dictyostelium_rosarium
---------------------FVKCGFAGANFPTAIFPSMVGRPILRSEE------KI--
-----------------EN---------------------VEIKDIMVGDEAAKLRSMLQ
ITYPLENGIIRNWD---------------------------------------DIQHVWD
YALK---------------------------------------EKLKVNNPRECKILLTE
PPMNPVANRQKMIEVMFEKYGFQAVYVAIQAVLTLYAQGLLTGVVVDSGDGVTHIIPVYE
GYSIPHLTRRLDVAGRDVTRYLIKLLLLRGYAFNRTADFETIRQIKEK------------
----------------LCYVAYDVEQEKKLASETTVLVENYTLPDGRVIKVGSERFQASE
ALFNPSLVDV-ESGGVHELLFDCIAKSDRDLHQGFYQHIVLSGGSSMYPGLPSRLEKEIR
NLYLERVLKGNKE----GLAKFKCR-----------------IEDPPRRKHMVFLGGAVL
ADLTKDR-----------------------DDFWITKAEYEEKGF-KALDKL-----
>CDFA01025757_Acanthamoeba_healyi
----------SKVIVCDNGTGFVKCGFAGSNFPASIFPSMVGRPIMRSEE------KM--
-----------------DN---------------------VEIKDIMVGDEASKLRSQLQ
ITYPLDNGIVRNWE---------------------------------------DAEHVWN
YTFM---------------------------------------EKLKVN-PRECKILLTE
PPMNPLVNREKMVQVMFEKYGFKAAYIAIQAVLTLYAQGLLTGVVVDSGDGVTHIVPVYE
GFSLPHLTRRLNVAGRDVTRYLIKLLLLRGYVFNRTADFETVRQIKEKVLPPSILMIAGY
PVLVLSYQASHSLLLQFCYVGYDLELEKRLALETTTLVEKYTLPDGRVIRIGAERFEAPE
CLFTPALVDQ-ESVGMGELVFDTINKADIDTRAEFYNHVVLSGGSTMYPGLPSRIEKEIK
RLYFERVAKGNKA----AMAKFKCR-----------------IEDPPRRKHMVFLGGAVL
AEIMKDK-----------------------TAFWMNKSEYEEQGP-RVLRK------
>AJWI01004410_Dictyostelium_intermedium
---------------------FVKCGFAGANFPTAIFPSMVGRPILRSEE------KV--
-----------------EN---------------------VEIKDIMVGDEAAKLRSMLQ
ITYPLENGIIRNWD---------------------------------------DITHVWD
YALK---------------------------------------EKLKVSDPRECKILLTE
PPMNPVANRQKMIEVMFEKYGFQAVYVAIQAVLTLYAQGLLTGVVVDSGDGVTHIIPVYE
GYSIPHLTRRLDVAGRDVTRYLIKLLLLRGYAFNRTADFETIRQIKEK------------
----------------LCYVAYDVQQEMKLASETTVLVENYTLPDGRVIKVGQERFQASE
ALFNPSLVDV-EGGGVHEQLFDCITKADRDLQQGFYQHIVLSGGSSMYPGLPSRLEKEIR
NLYLERVLKGNKE----NLAKFKCR-----------------IEDPPRRKHMVFLGGAVL
ADLTKDR-----------------------DDFWITKAEYEEKGF-KALDKL-----
>JAVFKY010000006_Dictyostelium_firmibasis
---------------------FVKCGFAGANFPTAIFPSMVGRPILRSEE------KV--
-----------------EN---------------------VEIKDIMVGDEAAKLRSMLQ
ITYPLENGIIRNWD---------------------------------------DITHVWD
YALK---------------------------------------EKLKVSNPRECKILLTE
PPMNPVANRQKMIEVMFEKYGFQAVYVAIQAVLTLYAQGLLTGVVVDSGDGVTHIIPVYE
GYSIPHLTRRLDVAGRDVTRYLIKLLLLRGYAFNRTADFETIRQIKEK------------
----------------LCYVAYDVQQEMKLASETTVLVENYTLPDGRVIKVGSERFQASE
ALFNPSLVDV-EGGGVHEQLFDCITKADRDLQQGFYQHIVLSGGSSMYPGLPSRLEKEIR
NLFLERVLKGNKE----NLAKFKCR-----------------IEDPPRRKHMVFLGGAVL
ADLTKDR-----------------------DDFWITKAEYEEKGF-KALDKL-----
>FLTG01000945_Acytostelium_leptosomum
---------------------FVKCGFAGANFPTAIFPSMVGRPILRSEE------KV--
-----------------EN---------------------VEIKDIMVGDEAAKLRSMLQ
ITYPLENGIVRNWD---------------------------------------DILHVWD
YAFS---------------------------------------EKLKISDPRECKILLTE
PPMNPLANRQKMVETMFEKYGFQAVYVAIQAVLTLYAQGLLTGVVVDSGDGVTHIIPVCE
GYSIPHLTRRLDVAGRDVTRYLIKLLLLRGYAFNRTADFETVRQIKEK------------
----------------LCYVAYDLEQEKRLANETTVLVESYTLPDGRVIKVGSERFQASE
ALFHPNLVDV-DGGGVADLLFDCIQKSDRDLHKGFYEHIVLSGGSSMYPGLPSRLEKEIR
QLYLEKVLKGDAS----GLARFKCR-----------------IEDPPRRKHMVFLGGAVL
AELTKDR-----------------------NDFWITKREYEEKGI-KCLDKLTKLTV
>AJWJ01000011_Polysphondylium_violaceum
---------------------FVKCGFAGANFPTAIFPSMVGRPILRSEE------KI--
-----------------EN---------------------VEIKDIMVGDEAAKLRSMLQ
ITYPLENGIIRNWD---------------------------------------DIQHVWD
YALK---------------------------------------EKLKVSNPRECKILLTE
PPMNPIANRQKMIEVMFEKYGFQAVYVAIQAVLTLYAQGLLTGVVVDSGDGVTHIIPVYE
GYSIPHLTRRLDVAGRDVTRYLIKLLLLRGYAFNRTADFETVRQIKEK------------
----------------LCYVAYDLEQENKLANETTVLVEQYTLPDGRVIKVGSERFQASE
ALFRPNLVDV-DGGGVHEQLFDCITKAERDLQPHFYQHIVLSGGSSMYPGLPSRLEKEIR
QLYLDRVLKGNKE----GLAKFKCR-----------------IEDPPRRKHMVFLGGAVL
AELTKDR-----------------------PDFWISKAEYEEKGV-RALDKLA----
>JACAFZ010034475_Dictyostelium_gargantuum
---------------------FVKCGFAGANFPTAIFPSMVGRPILRSEE------KI--
-----------------EN---------------------VEIKDIMVGDEAAKLRSMLQ
ITYPLENGIIRNWD---------------------------------------DIQHVWD
YALK---------------------------------------EKLKVSNPRECKILLTE
PPMNPIANRQKMIEVMFEKYGFQAVYVAIQAVLTLYAQGLLTGVVVDSGDGVTHIIPVYE
GYSIPHLTRRLDVAGRDVTRYLIKLLLLRGYAFNRTADFETIRQIKEK------------
----------------LCYVAYDVEQEKKLASETTVLVENYTLPDGRVIKVGQERFQASE
ALFNPSLVDV-EGGGVHEQLFDCITKADRDLHQGFYQHIVLSGGSSMYPGLPSRLEKEIR
NLYLERVLKGNKE----GLAKFKCR-----------------IEDPPRRKHMVFLGGAVL
ADLTKDR-----------------------DDFWITKAEYEEKGF-KALDKL-----
>FLTE01000327_Dictyostelium_polycarpum
---------------------FVKCGFAGANFPTAIFPSMVGRPILRSEE------KI--
-----------------EN---------------------VEIKDIMVGDEAAKLRSMLQ
ITYPLENGIVRNWD---------------------------------------DINHVWD
YAFK---------------------------------------EKLKINNPRECKILLTE
PPMNPLANRQKMVEVMFEKYGFKAVYVAIQAVLTLYAQGLLTGVVVDSGDGVTHIIPVYE
GYSIPHLTRRLDVAGRDVTRYLIKLMLLRGYAFNRTADFETARQIKEK------------
----------------LCYVAYDVEQEKKLSSDTTVLVESYTLPDGRVVKVGSERFQASE
ALFHPSLVDV-EGGGVADLLFDCIQKSDRDLHQGFYQHIVLSGGSSMYPGLPSRLEKEIR
ALYLEKVLKGDVN----GLAKFKCR-----------------IEDPPRRKHMVFLGGAVL
AELTKDR-----------------------DDFWITKQEYEEKGI-KCLDKL-----
>JACAFY010013941_Dictyostelium_capitatum
---------------------FVKCGFAGANFPTAIFPSMVGRPILRSEE------KI--
-----------------EN---------------------VEIKDIMVGDEAAKLRSMLQ
ITYPLENGIIRNWD---------------------------------------DITHVWD
YALK---------------------------------------EKLKISNPKECKILLTE
PPMNPIANRQKMIEVMFEKYGFQAVYVAIQAVLTLYAQGLLTGVVVDSGDGVTHIIPVYE
GYSIPHLTRRLDVAGRDVTRYLIKLLLLRGYAFNRTADFETIRQIKEK------------
----------------LCYVAYDLEQEKKLASETTVLVENYTLPDGRVIKVGQERFQASE
ALFNPSLVDV-EGGGVHEQLFDCITKADRDLHSGFYQHIVLSGGSSMYPGLPSRLEKEIR
NLYLERVLKGNKE----GLAKFKCR-----------------IEDPPRRKHMVFLGGAVL
AELTKDR-----------------------DDFWITKAEYEEKGF-KALDKL-----
>JABXES010015085_Dictyostelium_brefeldianum
---------------------FVKCGFAGANFPTAIFPSMVGRPILRSEE------KI--
-----------------EN---------------------VEIKDIMVGDEAAKLRSMLQ
ITYPLENGIIRNWD---------------------------------------DITHVWD
YALK---------------------------------------EKLKISNPKECKILLTE
PPMNPIANRQKMIEVMFEKYGFQAVYVAIQAVLTLYAQGLLTGVVVDSGDGVTHIIPVYE
GYSIPHLTRRLDVAGRDVTRYLIKLLLLRGYAFNRTADFETIRQIKEK------------
----------------LCYVAYDLEQEKKLASETTVLVENYTLPDGRVIKVGQERFQASE
ALFNPTLVDV-EGGGVHEQLFDCITKADRDLHSGFYQHIVLSGGSSMYPGLPSRLEKEIR
NLYLERVLKGNKE----GLAKFKCR-----------------IEDPPRRKHMVFLGGAVL
AELTKDR-----------------------DDFWITKAEYEEKGF-KALDKL-----
>AJWG01001933_Dictyostelium_citrinum
---------------------FVKCGFAGANFPTAIFPSMVGRPILRSEE------KV--
-----------------EN---------------------VEIKDIMVGDEAAKLRSMLQ
ITYPLENGIIRNWD---------------------------------------DITHVWD
YALK---------------------------------------EKLKVSDPTECKILLTE
PPMNPVANRQKMIECMFEKYGFQAVYVAIQAVLTLYAQGLLTGVVVDSGDGVTHIIPVYE
GYSIPHLTRRLDVAGRDVTRYLIKLLLLRGYAFNRTADFETIRQIKEK------------
----------------LCYVAYDVQQEMKLASETTVLVENYTLPDGRVIKVGSERFQASE
ALFNPSLVDV-EGGGVHEQLFDCITKADRDLQQGFYQHIVLSGGSSMYPGLPSRLEKEIR
SLYLERVLKGNKE----NLAKFKCR-----------------IEDPPRRKHMVFLGGAVL
ADLTKDR-----------------------DDFWITKAEYMEKGF-GALDKL-----
>ADBJ01000010_Heterostelium_album
---------------------FVKCGFAGANFPTAIFPSMVGRPILRSEE------KI--
-----------------EN---------------------VEIKDIMVGDEAAKFRSMLQ
ITYPLENGIIRNWD---------------------------------------DITHVWD
YAFK---------------------------------------EKLKISNPRECKILLTE
PPMNPLTNRQKMVETMFEKYGFQAVYVAIQAVLTLYAQGLLTGVVVDSGDGVTHIIPVYE
GYSIPHLTRRLDIAGRDVTRYLIKLLLLRGYAFNRTADFETVRQIKEK------------
----------------LCYVAYDVEQEKKLASETTVLVESYTLPDGRVIKVGQERFQASE
ALFHPGLVDV-EGGGVADLLFDCIQKSDRDLHQGFYQHIVLSGGSSMYPGLPSRLEKEIR
ALYLEKVLKGDVN----GLAKFKCR-----------------IEDPPRRKHMVFLGGAVL
AELTKDR-----------------------PDFWISKAEYEEKGI-KCLDKL-----
>AAFI02000008_Dictyostelium_discoideum
---------------------FVKCGFAGANFPTAIFPSMVGRPILRSEE------KV--
-----------------EN---------------------VEIKDIMVGDEAAKLRSMLQ
ITYPLENGIIRNWD---------------------------------------DITHVWD
YALK---------------------------------------EKLKVSDPTECKILLTE
PPMNPVANRQKMIECMFEKYGFQAVYVAIQAVLTLYAQGLLTGVVVDSGDGVTHIIPVYE
GYSIPHLTRRLDVAGRDVTRYLIKLLLLRGYAFNRTADFETIRQIKEK------------
----------------LCYVAYDVQQEMKLASETTVLVENYTLPDGRVIKVGQERFQASE
ALFNPSLVDV-EGGGVHEQLFDCITKADRDLQQGFYQHIVLSGGSSMYPGLPSRLEKEIR
SLYLERVLKGNKE----GLAKFKCR-----------------IEDPPRRKHMVFLGGAVL
ADLTKDR-----------------------DDFWITKAEYMEKGF-GALDKL-----
>JAMYWO010000153_Cochliopodium_minus
-------------VICDNGTGFVKTGFAGANFPEAIFPSMVGRPIMRYETDTVENGKY--
-----------------INQTKILYTSIKYFFIYNKFFFIVVLKDIMVGTEAAKLRQYLQ
ISYPLENGIVRNWK---------------------------------------DIFHVWD
YTFK---------------------------------------ERLGIN-PKETKILLTE
PPMNPKQNREQMIKAMFETYGFKSVYIAIQAVLVLYAQGLLTGVVCDSGDGVTHIVPVYE
GYSFPHLTKRLDVAGRDITRYLIKLLLLRGYAFNRTADFETVRQIKEK------------
----------------LCYVGHDLEFERRLALETTVLIDTFNLPDGRVIKIGRERFEAPE
ALFKPALIDV-ESGGMSDLIFECIQSADIDLRAEFYKHIVLSGGSSMYPGLPSRLEKDIK
DLYLKDVLKGNKD----LLKKFQLR-----------------IEDPPRRKHMVFLGGAVL
GDIMKDK-----------------------ESFWMNKSEYDEVGL-NVLRK------
>NWBR01000016_Entamoeba_moshkovskii
-------------LVVDNGTGFVKCGFAGENFPAAIFPSMVGRPLLRSEE------KI--
-----------------GG---------------------VEIKDVMFGDEAAAVRQNLQ
ITYPLENGIIKSWT---------------------------------------DMELLWD
YTFH---------------------------------------DKLHID-TNGKSVLLTE
PPMNPLQNRKKMGEIMFEKFGFNRVYVAVQAVLVLYAQGIMTGVVVDSGDGVTHIIPVYQ
GCDLPS-VKRLDVAGSDITRRLIELLLVRGYSFNRTADFETVRMLKEK------------
----------------YCYIGYDLDVENRLGTETTVLMQQYTLPDGRVIKLGPERYMAPE
ILFNPSLIGK-ESLGIHHCLFDSINQCDIDLRADLYKHILLSGGTSMLPGLPSRLKKEVV
QLYDENAAATLQK----ASASVTSRAGGAA---TKKAAIQVVIEDPPRRKHLVFQGGAVL
AKVIEER-----------------------DEAWITKAEYNEKGP-NAMMK------
>AANV02000959_Entamoeba_dispar
---------EMSTLVVDNGTGFVKCGFAGENFPTAIFPSMIGRPLLRSEE------KI--
-----------------GE---------------------VEIKDVMFGDEAAAVRQNLQ
ITYPLENGIIKSWD---------------------------------------DMELLWN
YTFK---------------------------------------EKLHVE-TNGKSVLLTE
PPMNPLQNRKKMGEIMFEKFGFNRVYVAVQAVLVLYAQGIMTGVVVDSGDGVTHIIPVYE
GCDLPS-VKRLDVAGSDITRRLIELLLVRGYSFNRTADFETVRMLKEK------------
----------------FCYVGYDLAVENRLGTETTVLMQQYTLPDGRVIKLGPERYMAPE
ILFNPSLIGR-ESLGIHHCLFDSINQCDLDLRAELYKHVLLSGGTSMLPGLPSRLKKEVL
QLYDENAAATLKK----GSASVTSRAGNSGNSNVKKASVQIVIEDPPRRKHLVFQGGAVL
AKVIEDR-----------------------DEAWVTKAEYDEKGV-GAMLK------
>APGH01000851_Entamoeba_histolytica
---------EMTTLVVDNGTGFVKCGFAGENFPTAIFPSMIGRPLLRSEE------KI--
-----------------GG---------------------VEIKDVMFGDEAAAVRQNLQ
ITYPLENGIIKSWN---------------------------------------DMELLWN
YTFN---------------------------------------EKLHVE-TTGKSILLTE
PPMNPQQNKKKMGEIMFEKFGFNRVYVAVQAVLVLYAQGIMTGVVVDSGDGVTHIIPVYE
GCDLPS-VKRLDVAGSDITRRLIELLLIRGYSFNRTADFETVRMLKEK------------
----------------FCYVGYDLAVENRLGTETTVLMQQYTLPDGRVIKLGPERYMAPE
ILFNPSLIGR-ESLGIHHCLFDSINQCDLDLRAELYKHVLLSGGTSMLPGLPSRLKKEVL
QLYDENAAATLKK----GSASVTSRSGNSG-TNAKKASIQIVIEDPPRRKHLVFQGGAVL
AKVIEDR-----------------------DEAWVTKAEYDEKGA-EVMLK------
>AGBL01005909_Entamoeba_nuttalli
---------EMTTLVVDNGTGFVKCGFAGENFPTAIFPSMIGRPLLRSEE------KI--
-----------------GG---------------------VEIKDVMFGDEAAAVRQNLQ
ITYPLENGIIKSWN---------------------------------------DMELLWN
YTFN---------------------------------------EKLHVE-TNGKSILLTE
PPMNPQQNKKKMGEIMFEKFGFNRVYVAVQAVLVLYAQGIMTGVVVDSGDGVTHIIPVYE
GCDLPS-VKRLDVAGSDITRRLIELLLIRGYSFNRTADFETVRMLKEK------------
----------------FCYVGYDLAVENRLGTETTVLMQQYTLPDGRVIKLGPERYMAPE
ILFNPSLIGR-ESLGIHHCLFDSINQCDLDLRAELYKHVLLSGGTSMLPGLPSRLKKEVL
QLYDENAAATLKK----GSASVTSRSGNTG-SNVKKASVQIVIEDPPRRKHLVFQGGAVL
AKVIEDR-----------------------DEAWVTKAEYDERGA-EAMLK------
>LODT01000011_Tieghemostelium_lacteum
------------------------------NFPTAIFPSMVGRPILRSEE------KV--
-----------------EN---------------------VEIKDIMVGDEAAKLRTMLQ
ITYPLENGIVKNWEGLYLNHFYKVHKIILIFLKFYFTKKKKKKIYTKHTFIITDINHVWD
YALK---------------------------------------EKLKVKDTRECKILLTE
PPMNPLANRQKMVEVMFEKYGFSAVYVAIQAVLTLYAQGLLTGVVVDSGDGVTHVIPVYE
GYTIPHLTRRLDVAGRDVTRYLIRLLLLRGYAFNRTADFETVRQIKEK------------
----------------LCYVAYDTEQENKLAAETTVLVEQYTLPDGRVIKVGSERFQASE
ALFKPALVDV-DGGGIHEQLFDCITKADRDLHQAFYQHIVLSGGSSMYPGLPSRLEKEIR
QLYLDKVLKGNRE----GLARFKCR-----------------IEDPPRRKHMVFLGGAVL
AELTKDR-----------------------HDFWITKKEYEEKGI-KCLDKLTKLT-
>JAHQXG010000578_Entamoeba_histolytica
---------EMTTLVVDNGTGFVKCGFAGENFPTAIFPSMIGRPLLRSEE------KI--
-----------------GG---------------------VEIKDVMFGDEAAAVRQNLQ
ITYPLENGIIKSWN---------------------------------------DMELLWN
YTFN---------------------------------------EKLHVE-TTGKSILLTE
PPMNPQQNKKKMGEIMFEKFGFNRVYVAVQAVLVLYAQGIMTGVVVDSGDGVTHIIPVYE
GCDLPS-VKRLDVAGSDITRRLIELLLIRGYSFNRTADFETVRMLKEK------------
----------------FCYVGYDLAVENRLGTETTVLMQQYTLPDGRVIKLGPERYMAPE
ILFNPSLIGR-ESLGIHHCLFDSINQCDLDLRAELYKHVLLSGGTSMLPGLPSRLKKEVL
QLYDENAAATLKK----GSASVTSRSGNSG-SNAKKASIQIVIEDPPRRKHLVFQGGAVL
AKVIEDR-----------------------DEAWVTK--------------------
>AANW03001592_Entamoeba_invadens
-------------IVVDNGTGFVKCGFANDNIPTAVFPSMVGRPLMRSEE------KI--
-----------------GG---------------------VEIKDVMFGDEASSVRQNLQ
ITYPLENGIVKSWT---------------------------------------DMELLWK
YVFE---------------------------------------EKLHVD-THGASVLLTE
PPMNPQENKMKMGDVMFEKFGFNRVYVAVQAVLVLYAQGISTGVVVDSGDGVSHIIPVYE
GFVQNS-VKRLDVAGSDITRRLIDLLLVRGYSFNRTADFETVRMIKER------------
----------------YCYVGYDLTLENKLGTETTVLMQQYELPDGRVIKLGPERYMAPE
ILFNPSMIGK-ESAGVHQNLFDSINQCPLDTRTDLYGHIVLSGGTSMLPGLPSRLKKEVV
KLYEQNAEETRKK----GNASITTRAGSST----KKATVSVNIEDPPRRKHLVFQGGAVL
AGVIENR-----------------------DEAWVTKAEFEEKGR-QVMLK------
